# Supplementary material for: Deep Mutational Scanning of FDX1 Identifies Key Structural Determinants of Lipoylation and Cuproptosis
Source: Nat Commun. 2025 Dec 21;17:1112. doi: 10.1038/s41467-025-67869-0 (PMC12855868; doi:10.1038/s41467-025-67869-0)
Supplement: Supplementary file 4 — Source Data [file 41467_2025_67869_MOESM4_ESM.xlsx]

## Sheet: Fig 1B
Elesclomol (M)	ABC1 Parental				ABC1 FDX1 KO				ABC1 FDX1 KO + pMT-025 FDX1 WT
0	1.13162	1.02042	0.902886	0.945076	0.950606	1.04035	1.00954	0.999498	0.938488	1.06012	0.994096	1.0073
5e-10	1.03609	0.949597	1.00414	1.14428	1.0062	1.07741	1.1071	1.10621	1.11699	1.11395	1.16016	1.25792
9.42e-10	0.862503	0.80886	1.00716	1.00927	1.07473	1.01111	1.10219	1.06982	0.770393	0.819146	0.992319	0.990541
1.77e-09	1.3028	1.08611	1.11866	1.10661	1.15778	1.09728	1.01803	1.20645	0.775217	0.779026	0.734336	0.670349
3.34e-09	0.921269	0.869736	0.89716	0.98335	1.01713	1.15912	1.06692	1.09751	0.298102	0.367168	0.329842	0.296832
6.3e-09	0.914337	0.674452	0.614481	0.63196	1.05933	0.9832	0.994809	1.00441	0.239193	0.20923	0.186377	0.217355
1.19e-08	0.751601	0.4641	0.653959	0.480072	1.25289	0.959982	0.985656	0.959759	0.186123	0.181807	0.198058	0.189932
2.24e-08	0.425827	0.323665	0.297747	0.314624	1.18189	1.06625	1.11068	1.12206	0.197296	0.201866	0.193233	0.211261
4.21e-08	0.364047	0.335116	0.345664	0.311309	0.877602	0.962438	0.920467	0.88497	0.239193	0.23386	0.223703	0.208976
7.94e-08	0.300158	0.31824	0.273638	0.27846	0.826254	0.814199	0.757716	0.765083	0.187393	0.17622	0.158192	0.171142
1.5e-07	0.323062	0.327281	0.328185	0.336925	0.762628	0.666406	0.623319	0.655467	0.179267	0.195264	0.165556	0.164794
2.82e-07	0.27183	0.261885	0.27846	0.251639	0.503209	0.535357	0.54652	0.585589	0.191202	0.177236	0.181807	0.181553
5.31e-07	0.350486	0.494538	0.434868	0.347472	0.448959	0.447843	0.479098	0.458336	0.149051	0.178506	0.175205	0.154637
1e-06	0.390869	0.462895	0.578317	0.520756	0.387118	0.325947	0.315678	0.323268	0.141179	0.161493	0.145496	0.157684

## Sheet: Fig. S1A
	LOG10[Elesclomol-Cu], M	WT HEK				HEK FDX1 KO 6				HEK FDX1 KO 6+pMT025 FDX1
	0	0.776	0.966	0.914	0.966	0.331101	0.493491	0.724799	0.627256	1.05175	0.750492	0.796697	0.91829
	9.99001e-07	0.00362	0.00435	0.004	0.00407	0.00297796	0.00376803	0.00589515	0.00808304	0.00416916	0.00472792	0.00455599	0.00464195
	4.63785e-07	0.00237	0.00254	0.00254	0.00237	0.00212711	0.00297796	0.00358571	0.00334261	0.00313762	0.00296569	0.00266483	0.00283675
	2.15953e-07	0.00738	0.0142	0.00501	0.00219	0.0469181	0.0399898	0.0249784	0.014829	0.0024929	0.00236396	0.00262184	0.00219203
	9.59904e-08	0.0451	0.0535	0.0294	0.0307	0.463529	0.502971	0.236657	0.34283	0.0372646	0.0741423	0.0309893	0.0154732
	4.63978e-08	0.0998	0.12	0.127	0.129	0.687119	0.645792	0.749656	0.894725	0.217871	0.327945	0.295194	0.299578
	2.15995e-08	0.205	0.237	0.208	0.218	0.829757	0.951003	0.944317	1.18869	0.337659	0.409223	0.439782	0.418464
	9.9999e-09	0.479	0.437	0.408	0.479	0.531232	0.843918	0.939577	0.938422	0.327731	0.443221	0.46729	0.494368
	4.79998e-09	0.691	0.778	0.656	0.696	0.702799	0.863001	0.767949	0.985887	0.572078	0.618927	0.517234	0.572508
	2e-09	0.825	0.847	0.7	0.966	0.391693	0.76485	0.921405	0.703771	0.707382	0.661006	0.610331	0.59791
	7.99999e-10	0.838	0.879	0.789	0.879	0.688395	0.690158	0.846288	0.881902	0.835853	0.834477	0.776023	0.85528

## Sheet: Figure 1D ABC1 5nM
missense	nonsense	silent
0.440517	1.11416
0.226543	1.14563
0.062664	1.03828
	1.1607
0.338568	1.06115
0.0252724	1.11424
0.115609	1.12552
0.282191	1.20259
-0.592125	1.31359
0.0344329	1.14844
0.0881787	1.2123
0.224148	1.12939
0.429614	1.38752
0.106613	1.12679
0.173737	1.1731
0.0553414	1.1741
0.140085	1.03394
-0.0682851	1.19931
0.162681	1.02257
-0.145317	0.949425
-0.91924	1.03335
0.41275	1.10924
0.00636683	1.09573
0.23758	1.11717
-0.0137844	0.943836
0.144599	1.03443
0.232435	1.19514
0.0521363	1.23391
0.347921	0.980367
	1.26441
-0.309059	1.11391
-0.0718748	1.06221
0.0356973	1.06288
0.0457454	1.25665
-0.121482	0.668581
-0.030621	1.09901
-0.631466	1.13868
-0.482772	1.31446
-0.213984	0.857839
-0.0654229	1.15506
0.120337	1.063
-0.0654816	1.00576
-0.36614	1.06636
0.408514	1.1399
0.738266	1.11589
0.788321	0.939455
0.730745	1.02774
0.313329	1.27227
0.190162	0.967942
0.374463	1.1791
0.431097	1.00621
0.0732437	0.929372
-0.019043	1.10402
0.313073	1.23109
-0.221863	1.02846
0.479257	1.33035
0.0657535	1.05383
-0.665342	1.17665
0.326656	1.1595
	1.07824
-0.365767	1.37509
0.301541	1.15535
-0.0780609	1.20086
0.243479	1.03009
-0.0989171	0.937906
0.199871	1.04053
0.309118	1.00724
0.188894	0.893483
0.39578	1.1772
0.161004	0.959745
0.238304	1.06531
-0.440722	1.12259
0.323735	1.46377
-0.0426517	0.928936
0.37656	1.2146
-0.0019318	1.06965
-0.0788473	1.16416
0.0852705	1.0808
0.0285442	1.06375
0.0149018	0.968134
0.296142	1.05384
0.0146345	0.986484
0.22518	1.098
-0.197235	1.23617
0.174911	1.15523
-0.824307	0.977882
0.0569926	1.15735
-0.261263	0.934736
0.0790386	1.04362
0.188085	0.983844
0.194647	1.02154
-0.074475	1.03478
-0.49109	1.04317
-0.0222487	1.12895
-0.323522	1.02721
-0.38249	0.718311
-0.210077	1.12707
0.107868	1.07185
-0.292396	1.15449
-0.242024	0.975668
0.0125344	0.988494
0.69325	1.07214
0.958865	0.99713
0.134014	1.06222
0.0588769	1.06042
1.04782	1.12262
-0.244304	1.27414
0.438632	1.16491
-0.263652	1.13413
-0.0279881	1.11416
0.157868	1.20478
0.0576789	1.23714
0.075825	1.14343
-0.312798	1.0449
0.132892	0.861436
0.226912	1.22013
-0.163741	1.01026
-0.811601	1.10544
0.148404	1.07506
0.198329	1.27923
-0.816978	1.08848
-0.0261129	0.913612
	1.16463
0.112879	1.13955
-0.310272	0.94915
-0.187881	1.03601
-0.20014	1.02291
-0.0894316	1.20824
0.214856	1.14064
0.676053	1.17458
0.137724	0.995663
0.0367828	1.04413
-0.596367	1.13405
-0.108234	1.10327
-0.415804	1.2345
-0.0722937	1.32482
0.248539	1.0104
0.284858	0.946569
-0.0429558	1.20614
0.105855	1.10243
-0.12414	1.0669
0.0800782	1.10956
-0.148166	1.14345
0.053719	1.10454
0.905578	1.04189
-0.0973108	1.1437
0.338079	0.918206
-0.162791	0.94272
-0.101205	1.11118
0.35317	1.0861
0.0208072	1.14745
0.225218	1.04554
0.0949692	1.04654
-0.675126	1.06279
0.349724	1.15727
-0.275003	1.01632
-0.512125	1.06048
0.250404	1.11055
0.0301768	1.12821
-0.501068	1.08074
-0.124395	0.957773
0.16279	1.06285
-0.222646	1.11903
0.267927	1.12309
-0.178108	1.1573
-0.253421	1.06354
-0.0310488	0.204445
-0.396842	0.351066
-0.0756159	0.016763
0.127764	-0.162005
-0.308951	0.248734
0.576173	0.120805
0.368941	-0.179921
0.234876
-0.0449479	0.108663
-0.0381447	0.0172742
0.046892	0.0222875
0.144604	-0.406461
0.173392	-0.0685433
0.185832	0.449432
0.119898	-0.186613
0.153083	0.191081
-0.007957	-0.140783
0.0271103
0.629144
0.403389
0.403589
0.509135
0.230606
0.542784		0.38745
0.306406		0.0957706
0.404854		0.33429
0.0655016
0.34169
-0.232598
0.233005		0.421986
-0.0902886
0.167793
0.198851
-0.702732
0.26687
-0.0234949
0.233043
0.238385
0.4131		-0.739144
0.119225
0.0927922
0.266585		-0.13438
-0.0688649		0.027825
-0.0765275
0.131577
-0.216955		0.0210022
-0.358565		-0.156547
0.137128
-0.167889		-0.336445
-0.288828		0.321396
-0.013248		0.0821939
-0.348266
0.693954		0.00420009
0.727972
0.622708
0.200908
-0.421504
-0.0948605		0.515631
0.201497
-0.0291081
-0.0273783
-0.0141572		0.377692
-0.744591		0.593189
0.101821		0.219449
-0.139151		-0.151458
-0.0282247		-0.109072
1.00862		-0.03451
0.268535
-0.27211		0.379764
0.0680994
-0.0969834		-0.0294022
1.08299
0.0866507		0.0610425
1.04055		0.281791
0.329991
1.09901
0.340429
0.281592
0.558215
0.209605
-0.610104
0.00307206
0.287499
-0.0430777
-0.110404		-0.289545
-0.580432
0.697209
-0.0908478
0.120133
0.248374		-0.0332955
1.10938
0.477827
1.07106
0.877243
-0.312918
0.125804
0.10377
0.0523489		0.348051
0.340674		-0.451669
0.408971		-0.205888
-0.0623245
1.07433
1.11988
0.043905
1.03078
-0.195057
0.898082
-0.669139		-0.103792
0.955109
-0.231066
0.90552
0.393574
0.795063
1.16308
0.159498
1.18601
0.0488131
1.06483
0.203122
-0.342696		0.223129
0.247924
0.0879568
0.426429		-0.381657
0.116403
0.521259
-0.230096
0.589789		-0.110997
0.126779
0.318751
0.911039
0.117242
0.813239
1.10912
-0.319157
0.177945
-0.227581
0.241857		-0.335087
0.171013
-0.0030578
0.339104
0.4877
1.08234
1.08695
1.22479
1.10293
0.673599
1.18384
0.240262		-0.114417
1.12262
0.101793		0.0601214
0.233289
-1.07427
-0.131813
-0.354281		0.0854828
1.15696
0.108466
1.12053		0.0807839
0.374813		0.159729
0.488927		-0.0251483
0.402633		-0.303912
-0.463676
0.239404
-0.591691
0.0895527
-0.994732
0.147576		-0.0065118
-0.117765
-1.43595
0.155806		-0.753729
0.292777
0.216902
0.0891214
0.0531767
-0.159411
-0.260469
0.298861		-0.0806627
-0.0300316
-0.0118337
0.0669152
0.407417
0.00393189
0.282059
0.306686
-0.0252441
0.118418		0.125616
0.269355
0.365852		-0.260628
0.311318
-0.716372
0.227199
-0.165309
0.245862
0.161686
-0.0482919		-0.0596888
-0.419829
0.00774794
0.457577
-0.135051
0.355738
-0.316364
0.300836
0.324422
0.181154
-0.0072417
0.294978
0.197411
-0.123536
-0.061721
0.291913
-0.0101234
0.0189691
-0.217313
0.117582
0.0686498
-0.301769
0.223629
0.196648
0.346052
0.843714
0.690533
0.155454
0.344047
-0.315974
0.648192
0.205541
-0.296802
-0.306554
0.234032
-0.0704672
-0.28764
-0.24539
-0.329445
0.46763
0.0385687
0.198821
-0.13887
-0.297363
0.962877
-0.318093
1.06141
0.147706
1.02304
-0.111345
0.311209
-0.261356
0.271007
-0.687913
0.170689
0.0988506
0.301182
0.272634
0.024495
0.881229
0.218196
-0.0550165
0.115413
-0.224454
0.288557
0.919112
0.187181
-0.0305291
0.961138
0.230917
0.00926439
0.240636
-0.210671
0.00205444
0.144037
0.166946
0.0987217
0.426545
0.983038
1.19291
0.162934
1.0572
1.01422
-0.139928
0.704425
-0.192999
1.06806
0.672046
0.81111
1.27294
-0.124266
1.04822
-0.0205237
1.03672
0.304012
0.136963
0.111229
0.160065
-0.284869
0.572525
0.267365
-0.446566
-0.0509905
0.357254
0.298624
-0.0067385
0.195569
-0.366441
0.985694
0.146649
0.271455
0.303823
-0.1001
-0.312399
0.115803
-0.0342749
0.138405
0.159288
0.489159
1.1265
0.981416
1.05774
1.03228
0.283012
1.05045
-0.828493
1.1072
0.0855179
-0.265162
-0.499065
0.142959
-0.0245955
0.0612301
0.522375
-0.0091773
1.05753
-0.677012
0.135869
0.407697
0.0373095
0.181869
0.235896
0.188415
-0.219322
0.416669
0.157014
-0.081533
0.199612
-0.0001445
-0.352383
-0.222904
-0.362812
-1.0214
-0.0286403
0.0573433
-0.337727
-0.32624
0.227863
0.152525
0.0990872
-0.388148
-0.0602801
-0.0903859
0.138927
0.00608911
0.0207665
-0.657471
-0.0556548
-0.900117
-0.360578
0.00932137
0.0718656
-0.20088
-0.2676
0.555097
0.285665
0.206085
0.195893
0.368258
-0.117944
-0.244239
-0.115614
0.3038
0.0743284
0.0027957
-0.397892
-0.160265
0.03355
0.294262
0.0890682
-0.010006
0.346756
-0.0705327
-0.0201283
-0.255447
-0.169752
0.278703
0.851837
0.808813
0.00966158
0.268868
0.556326
0.297618
0.137973
0.0901153
0.177293
-0.681131
-0.105162
0.319323
0.0888014
-0.101963
0.0749881
0.035518
0.0956399
-0.512499
-0.158278
0.0412912
-0.0006555
-0.80936
0.152289
-0.0217785
0.238133
0.532743
-0.548327
-0.264117
-0.641667
0.0893115
0.472536
0.140643
-0.53124
0.576002
0.195044
0.217467
0.286842
0.19514
0.301499
0.705567
0.00898488
0.290463
0.0178056
0.266231
-0.376077
-0.339374
0.145079
0.103168
-0.0231541
-0.0227401
-0.0589114
-0.331863
-0.0094882
0.646836
0.0682179
1.02907
-0.754105
1.11956
-0.984726
0.166579
-1.42213
1.01942
0.0249274
0.685337
1.00296
0.689968
0.175908
-0.0055032
0.141049
0.353298
-0.949288
-0.346444
-0.497146
-0.240818
-0.0091609
-0.387884
-0.375917
0.0440106
0.210848
-1.02565
-0.0217929
-0.179698
1.23101
0.440042
0.492931
-0.0750447
0.0534981
0.256805
-0.343898
-0.220118
0.0437693
-0.33498
-0.292829
-0.257504
-0.0311478
0.10414
0.403795
0.872088
0.243536
1.04439
1.09555
0.594866
0.838717
-0.0472732
0.598578
0.0938391
0.240716
-0.797964
0.0867779
0.305122
0.167416
0.518248
0.0234991
0.529649
-0.233013
0.518042
0.153106
-0.45466
0.262407
0.0551904
-0.0712446
0.305849
-1.01921
0.20811
-0.290039
-0.0240854
-0.213934
-0.352007
0.0634894
0.316172
0.102759
0.0658257
0.300109
0.451266
0.241894
-0.519823
0.124342
0.0756828
0.705451
0.359687
0.259427
0.519237
0.602557
-0.419178
-0.0956095
0.216898
0.369782
0.106356
-0.623166
-0.195917
0.0381259
0.33639
-0.402523
0.357871
0.241905
0.284597
-0.212203
0.613294
-0.740411
0.577336
-0.751086
0.282586
0.864377
0.843754
0.666932
-0.301895
0.758435
0.50759
0.447458
-0.239504
-0.100298
0.169211
-1.11416
-0.0445769
-0.484169
-0.424405
-0.277513
-0.405266
-0.006059
0.283479
-0.322769
0.133909
0.30109
0.74672
-0.0825504
1.19491
0.372932
1.08856
-0.240176
0.58216
0.596546
0.31111
-0.0398159
0.1455
0.0761196
0.204109
-0.687509
-0.452196
0.264634
-0.161214
0.169783
0.853142
0.459524
0.216263
0.458605
0.574464
-0.376966
-0.0447709
0.111256
0.13219
0.225036
-0.999862
-0.0200397
0.0849693
1.04081
-0.098443
1.06932
-0.152197
0.318018
-1.144
-0.0344931
1.15317
0.0210185
-1.40579
1.06108
0.055671
0.483372
0.402501
1.05138
0.366682
0.178043
-1.06424
0.292998
-0.0903853
-0.304055
0.425945
0.701336
0.0425938
0.159905
-0.279149
0.276504
-0.046845
-0.150886
1.20785
0.0706571
0.589247
-0.0982216
0.706002
-0.228006
-0.343854
-0.119344
-0.302491
-0.0789613
0.131897
-0.311146
-0.408914
-0.0749178
0.657766
0.756693
1.056
0.480408
1.09874
-0.0607593
0.70859
-0.365862
-0.425657
-1.0286
0.381242
-0.197985
-0.601079
0.325132
0.36741
0.474933
0.266378
0.268842
-1.31847
0.233323
-0.0464961
0.473147
-0.323738
0.39393
-0.184253
-0.314614
-0.381265
0.225824
0.143572
0.288694
0.352969
0.207371
0.1002
0.204104
0.506606
0.229914
0.442659
0.29177
-0.457685
0.222122
0.0540911
0.525684
0.0738084
-0.573239
0.0940788
-0.269968
0.0846966
0.674126
-0.216009
-0.455109
0.331317
0.420125
0.12365
-0.736004
0.109187
-0.602741
-0.580433
0.229919
0.250723
-0.512674
0.442734
-0.125361
0.153133
0.0442714
0.144507
0.25722
0.441969
-0.319068
0.0762149
0.262884
0.813089
0.521477
0.393884
0.126256
-0.0670974
-0.197161
0.261981
-0.806653
0.040252
0.237561
0.157576
0.400309
-0.614255
-0.2876
-0.223191
0.196699
-0.53098
0.191565
0.052399
0.607854
0.348859
1.15622
1.22094
0.00981556
-0.0804809
-0.0391844
0.27312
0.293136
-0.0496394
-0.378038
-0.5943
0.295227
0.282387
-0.222575
0.284874
0.0254825
-0.166386
0.238678
-0.183077
1.34175
-0.379157
-0.0092481
0.294964
-0.124424
-0.328347
-0.106087
0.24515
-0.355243
0.18618
-0.403245
0.0888425
-0.0180456
0.0379197
0.673212
0.989328
-1.17054
1.11504
-0.0248307
0.741547
-0.340405
0.0622385
-0.197968
0.977958
0.268805
-0.0073162
0.953092
1.03005
0.248684
0.657677
-0.017638
-0.393512
0.292368
0.148313
-0.583184
0.064584
0.0380304
0.276912
-0.541352
0.0428505
-0.186475
0.104405
-0.148056
0.344555
0.556399
0.0730047
0.199022
-0.0619677
-1.29107
0.134419
-0.0863063
-0.1617
-0.0895186
-0.156634
-0.228085
-0.0225927
0.321772
0.625494
0.563054
1.26718
1.12035
0.409549
0.392469
-1.03393
1.06682
-0.267803
0.174454
-0.579812
-0.250971
-0.160698
-0.2029
0.707032
0.213494
1.12222
-0.235873
0.217286
0.377356
0.197314
-0.10208
-0.198333
-0.39093
0.00018502
0.267031
0.468329
-0.0198806
0.13945
-0.365721
0.223589
-0.369775
-0.156862
-0.181171
-0.160122
0.0751327
-0.127214
0.133639
0.15782
0.0846794
0.0451703
0.00410098
0.286138
-0.992977
-0.164708
0.174617
0.306165
-0.0121236
-0.891088
-0.367366
-0.309639
-0.552416
0.0859209
0.0203195
0.418983
0.0824745
0.314443
0.309266
-0.0622969
-0.109604
-0.0014184
0.146835
0.0124164
0.761973
0.101376
0.16064
-0.128488
0.293377
0.00529911
-0.615078
-0.111027
0.553978
-0.143567
0.277379
0.392327
0.0340164
-0.0029796
0.589104
0.829988
0.367378
0.653295
0.29318
-0.0466612
-1.24559
0.458992
0.322952
-0.124933
0.296102
-0.338499
0.202013
0.0411188
-0.527217
0.0618779
-1.10686
0.394485
0.276576
-0.297508
0.0915232
-0.0536768
0.0929706
-0.752558
-1.24313
-0.227781
-0.501697
0.0447331
-0.922178
-0.229414
-0.022504
0.230734
0.265772
0.214889
0.556635
0.196524
-0.160649
0.575778
-0.27384
0.199285
-0.268458
0.418387
-0.0114991
0.123191
-0.519743
0.141714
0.329173
0.125384
-0.0118589
0.139811
-0.247535
0.0866349
0.18635
0.933185
-0.148879
1.15727
0.226511
1.04572
-0.68901
-0.0940777
-0.421207
0.988837
0.188951
1.02463
1.0352
-1.23384
-0.109959
0.0518728
-0.275974
0.21707
0.214788
0.367194
-0.0257228
0.0722818
-0.0983027
0.16216
-0.0956405
-0.789314
0.458098
1.03477
-0.261411
0.421602
0.0940884
0.0895638
-0.652271
-0.0612617
-0.16777
-0.440623
-0.10238
0.399186
0.244312
-0.109073
0.21504
0.277484
0.875531
0.200372
1.06823
1.11929
0.0470744
0.0210764
-0.0957541
-0.909208
-0.0888308
-0.458726
0.353107
0.0246442
-0.0297591
0.121703
-0.258506
-0.182645
-0.0923917
-0.46799
-0.0741584
-0.201757
-0.0919675
-0.139066
0.216203
0.163285
-0.384537
0.324149
-0.0799748
-0.884733
0.212592
0.267971
0.114199
0.0224304
0.126038
0.0757143
0.134894
0.109511
0.103856
0.0796622
0.136273
0.280077
0.158252
-0.110307
0.0892075
0.0242168
0.137025
-0.192925
-0.219993
0.121176
-0.392309
0.322397
-0.0528201
0.251492
-0.827205
0.384678
0.498449
-0.318029
0.139555
0.351983
0.325213
-0.113533
-0.416862
0.428144
0.045357
0.145569
0.175172
-0.118232
0.0655732
-0.0233809
-0.686553
-0.0431421
0.263518
0.0974135
0.0331903
0.187046
0.0508597
0.677602
0.890113
0.459744
0.255794
-0.433459
-0.102882
0.174069
0.298875
-0.175326
-0.468598
-0.0520328
0.16207
0.151475
-0.0686847
-0.270238
-0.0816329
0.103838
0.172773
0.277739
-0.3695
0.691373
-0.154764
1.21795
-0.215109
1.1837
0.154688
0.136345
-0.677577
-0.352679
0.242295
0.447324
0.0187842
0.182593
0.0565853
0.720481
0.19156
0.242116
0.340482
1.04985
0.0261059
-0.390466
0.912978
-0.497895
-0.572979
0.0161523
-0.0524977
0.149449
0.355599
0.114031
0.223269
0.0609304
0.473162
1.19797
0.878622
0.237974
1.08546
-0.532009
0.467017
-0.296154
0.374078
-0.154688
1.12042
0.372091
0.765743
1.01885
0.464425
1.06957
0.00842994
1.05006
0.0346772
-0.152044
0.336305
0.0432281
0.479562
0.682215
-0.0505793
-0.55729
-0.203307
-0.138179
-0.083457
0.105412
1.10279
-0.147815
0.913189
-0.121464
0.409772
0.895817
-0.153234
0.122098
0.0325945
-1.13309
0.174983
-0.0517982
0.0567951
-0.354405
0.496189
0.660404
1.24184
1.04464
1.04882
0.0160454
0.994837
-0.164579
1.04882
0.0572988
0.381838
-0.0407699
0.234335
-0.0701845
0.8231
-0.070697
1.07658
-0.502484
0.318238
0.507718
-0.0829145
0.0702909
4.83161e-05	4.83161e-05
0.212367
0.64489
-0.0242451
0.138169
0.426047
0.281334
0.421004
0.529998
-0.340996
0.226598
-0.156788
-0.0652101
0.0990673
-0.261288
-0.0228095
0.023141
0.10612
0.0502788
-0.0928142
0.0826278
0.128078
0.255939
-0.902938
-0.152804
0.316443
-0.654963
-0.366705
0.585452
0.235478
-0.30615
0.450157
0.346023
0.395855
-0.0019528
0.0325182
-0.12117
0.0703668
-0.140761
0.189539
-0.142034
-0.506511
0.166532
0.249291
0.339993
-0.100457
0.41087
0.571679
0.835007
0.580052
-1.04766
-0.846888
0.0529029
0.252592
-0.261319
-0.282576
0.556809
-0.262557
-0.211301
-0.433858
0.0419841
0.0177151
0.0557722
-0.169569
0.174533
-0.0060843
0.112703
0.247705
-0.536818
-0.219302
-0.0155415
-0.315455
-0.0740796
0.361207
0.0704538
0.0164584
0.262047
-0.70855
-0.288875
0.12656
0.0365466
0.776828
0.349156
-0.100614
0.171033
-0.301261
0.0552322
0.217383
0.0189901
0.0816
0.0554221
-0.168218
0.0905024
-0.931005
-0.285623
-0.144785
-0.47142
0.0952482
0.270109
1.03154
-0.394591
1.08775
-0.266928
1.01831
-0.314945
0.263072
0.979372
0.0304019
0.462623
1.09379
-0.549746
0.0425289
0.0116236
0.201782
-0.201952
-0.63422
-0.12767
0.251731
0.169834
-0.515356
0.397259
0.598428
-0.0830161
-0.289743
0.217334
-0.204146
1.10476
0.151402
0.750997
0.18216
0.0652925
-0.401527
-0.240351
-0.0815888
0.16916
0.0782088
-1.3746
0.38551
0.679071
1.00106
1.13855
0.240892
0.117306
0.0755863
-0.0208927
0.172058
-0.240912
-0.304128
0.31184
-0.0364751
0.385025
-0.159322
-0.0208853
-0.509216
-0.206537
0.48508
-0.226576
-0.0823572
0.230538
-0.0445258
-0.2992
0.25531
0.518434
-0.0736194
-0.339848
0.551736
0.0183892
-0.0572057
0.185239
-0.0697968
-0.0402405
-0.241191
0.0773279
-0.130779
0.039628
0.244746
-0.159189
-0.525673
-0.908909
0.105284
0.336818
-0.239559
-0.177512
-0.148245
0.347975
-0.0207633
0.21511
0.0499578
0.094763
-0.0059012
-0.559929
-0.216006
0.792928
0.474256
0.239811
0.606676
0.230174
0.0388103
-0.0503656
-0.124167
0.422572
0.660146
0.0509106
-0.108499
0.309079
0.148527
0.0457738
0.492205
0.187823
-0.290927
0.173459
0.0350812
0.181606
0.129826
0.116086
0.375581
0.779206
0.828617
-0.695089
-0.233959
-0.235384
0.211721
0.132932
-0.398611
0.374235
-0.109261
-0.056943
0.306428
-0.0959498
-0.213497
0.183941
0.0792256
0.123628
-0.109239
-0.3339
-0.187957
0.350407
-0.209012
0.27263
-0.0655107
0.0918893
-0.0135321
-0.526218
-0.485625
-0.0398059
0.320901
-0.575195
-0.540344
-0.149734
0.0646888
-0.269501
0.172022
0.483066
0.137597
0.00541643
-0.125397
0.0549652
0.256264
-0.267823
-0.119483
-0.0955985
0.415746
-0.223535
0.0861296
0.282725
0.195151
0.0484538
-0.0783346
-0.11932
0.240764
-0.196015
0.34704
0.794422
-0.336494
1.09667
-0.42762
0.833705
-0.266864
0.296517
-0.315315
1.0899
0.303716
0.114363
1.02837
-1.26341
0.167085
0.0783067
0.178192
-0.223297
-0.556338
0.0412027
0.26386
-0.133071
0.0258342
0.304688
0.151529
-0.149037
-0.0116187
0.335571
0.153917
-0.0700014
-0.151803
0.945922
-0.0086361
0.136106
0.188325
0.0450352
0.392519
-0.0991887
-0.877178
0.336626
0.248915
0.31845
-0.331524
0.166597
0.093242
0.689059
-0.0615858
1.01082
1.16211
-0.153139
0.362619
0.337846
-0.317977
0.0460253
0.185057
-0.149449
-0.0698228
0.127823
-0.0760051
-0.12274
0.144019
0.222177
0.156912
-0.845884
-0.184899
0.451688
-0.557276
-0.417203
0.0374897
-0.222956
0.290729
-0.566012
-0.146824
0.0418282
0.313004
-1.35145
-0.0007823
-0.197069
0.00412866
-0.04347
-0.348784
0.075635
0.381219
0.371274
-0.220471
0.424206
0.352691
0.127733
0.137019
-0.0628211
0.0507104
-0.0399126
-0.645
0.306373
0.408462
-0.0111488
-0.128995
-0.100461
0.598475
-0.222159
-0.498194
0.169109
-0.104527
-0.0865273
0.259572
-0.0009406
-0.0640345
0.0784825
0.0794082
0.181094
0.0293467
0.377358
-0.390051
0.198661
0.133313
0.14006
0.0835535
0.148139
0.338321
0.833418
0.628284
-0.529211
0.219353
-0.0789765
-0.0585892
0.145722
-0.135117
-0.279585
0.0549349
0.0289506
-0.416729
-0.13198
-0.0960479
-0.736903
0.0847258
-0.061275
-0.210307
-0.166706
0.439751
0.00412126
1.01344
0.0583346
1.07088
0.0538016
-1.07616
-0.328967
-0.0935893
0.0389391
-0.0446133
0.260076
0.128446
0.307787
-0.872543
0.303584
0.0468645
-0.0120714
0.232668
-0.0848497
0.582186
1.19502
0.293382
0.109118
0.121063
0.523867
-0.344531
0.199864
0.309323
-0.0925533
0.180807
-0.200817
-0.335547
1.05533
0.898725
-0.246292
1.18055
0.0244384
0.804617
-0.0759682
0.111065
-0.0992345
0.953329
-0.0205704
0.0747983
0.975878
-0.0564086
1.03746
0.286457
0.966683
0.109319
-0.0427395
0.563799
-0.867378
0.359801
-0.0561307
-0.104098
0.0507021
-0.105649
-0.0924055
0.125971
-0.0636954
-0.112511
1.1607
0.198014
0.119128
0.766758
-0.132024
0.179139
-0.0903994
-0.329137
-0.704882
0.342358
0.290771
-0.0930304
0.170573
0.122429
1.00009
0.899277
1.11518
0.999522
-0.0628434
0.747566
-0.0685037
0.799744
-0.181469
-0.716036
0.272944
0.245254
0.06404
0.510061
0.360843
0.811549
-0.198374
0.111395
0.156863
-0.234432
-0.0751532
-0.524328
-0.266616
0.30435
-0.0563685
0.0622818
-0.0287324
0.00267287
0.141973
0.0629846
0.00502577
0.125325
0.126663
-0.061441
0.135524
-0.0190895
0.159684
0.0146533
0.13002
0.31578
0.108978
0.629499
-0.379066
0.345894
-0.154113
0.187924
0.707252
0.172294
-0.0975744
-0.107482
0.038558
0.539841
0.0803099
0.294211
-0.13819
0.317517
-0.0039108
-0.142904
0.560336
-0.414743
0.56091
0.626423
-0.0500926
-0.324655
-0.144101
0.510073
-0.119713
-0.972374
-0.751731
-0.0791329
0.2799
-0.093979
-0.0713615
0.0874967
0.733272
0.61864
0.382325
-0.65902
0.211757
-0.128037
0.118504
0.150921
-0.481332
0.18998
0.227703
-0.0791947
-0.33193
0.17481
0.157945
-0.0001749
-0.379742
0.221916
0.317438
1.28837
0.933359
1.17654
0.990895
0.169809
0.109612
0.585398
0.107874
-0.0243233
0.634009
0.231247
0.103082
-0.285054
0.125579
0.109542
-0.0817004
0.207816
0.438973
0.889865
0.597172
0.307017
0.511358
0.924302
0.61732
0.17815
0.423044
-0.344114
-0.900767
0.16656
0.145669
-0.356783
0.018078
1.13979
1.02137
0.894778
1.07146
0.920352
1.08682
0.94657
0.329664
1.20357
1.16786
1.02962
1.00869
1.09923
0.151944
1.01632
1.15504
0.974102
0.107978
-0.198253
-0.07812
0.506068
0.511159
-0.165207
0.252118
0.814293
0.196173
0.27156
-0.461794
0.137175
-0.221234
-0.0870194
1.22174
0.887228
0.921578
-0.0176959
1.15468
-0.0434433
0.263973
0.46022
-1.37032
0.107872
0.386287
0.208516
-0.219102
0.350418
0.532196
[truncated: 1,378 more rows]

## Sheet: Figure 1D HEK293T 40nM
missense	nonsense	silent
0.0714481	0.770947
0.755673	0.625056
-1.08841	0.789976
	0.964594
0.859799	1.0636
0.514536	0.519601
1.05323	1.13661
-0.0335572	1.27869
0.0724263	1.21191
-0.197635	1.04971
0.200142	1.30243
0.157571	1.55115
-0.263708	1.10851
0.0169662	0.96129
0.50092	2.20826
0.96581	1.67759
0.923431	1.16166
-0.489033	1.17504
-0.287354	1.22308
-0.0664075	1.33493
	0.237055
0.457604	0.583529
-0.078723	1.14965
0.0546356	0.976056
	1.17395
-0.411646	1.15572
0.150471	1.23142
-0.731454	1.01445
-0.559046	1.27407
	0.763912
-1.07637	1.2432
0.193779	0.649621
0.188389	0.900138
0.128438	0.959903
0.50093	1.10326
	1.03226
0.0841452	0.785091
0.68927	0.944379
1.09437	0.962284
-0.254968	0.9712
0.316266	1.11963
0.841369	2.4155
0.857525	0.736422
-0.144713	0.955246
0.493621	1.55479
1.53018	1.3761
0.336456	1.28336
-0.748636	1.06907
0.370206	1.10661
-0.169233	0.744575
-0.0214835	0.799205
-0.0888053	1.12823
-0.175752	1.02156
0.374034	0.502905
-0.161939	0.667695
	1.11022
-0.0989652	1.3695
0.73155	0.697858
-0.516666	1.16295
	1.17104
-0.138196	1.22206
-0.445633	0.836233
0.793127	1.05327
-0.327495	0.776333
-0.0245023	0.790348
-0.120865	0.842774
-0.147881	0.783659
0.782351	1.11909
	0.799829
0.0167651	0.634148
-0.936869	0.826797
-0.308356	1.23496
0.936896	0.68193
-0.175055	0.37468
0.277458	1.26205
-0.0100821	1.22677
	1.49864
-0.242406	1.27172
-0.290744	0.961875
-0.279781	1.47194
0.165429	1.43669
0.00891105	1.42715
0.851211	1.21141
-0.0852588	0.740496
1.40426	0.949425
-0.252426	1.29579
1.32397	1.95106
0.257088	1.01507
0.931007	0.687245
0.24619	1.18511
-0.639982	1.04025
0.257521	0.987276
0.198609	0.752507
	1.25132
-0.592396	0.935535
-0.307977	0.879068
-0.505499	1.27493
0.138127	1.24536
0.942531	0.992893
0.242154	0.795808
0.0277683	0.633378
0.535946	1.48787
1.19151	1.24737
-0.332981	1.17362
0.443832	1.23036
0.472057	1.0327
-0.121362	1.24586
-1.38258	0.836781
2.92318	1.37713
0.698541	1.28556
0.117374	2.00277
0.972742	1.6266
0.450737	0.632998
-0.183247	1.20933
0.831282	1.10094
-0.0589884	0.979879
-0.25694	1.08322
	0.817051
0.505168	0.905468
-0.0461472	1.45768
0.0813138	0.571897
-0.164778	0.893715
0.0206599	0.993976
0.174451	0.946982
0.555435	0.922122
1.38412	0.778569
-0.520902	0.909751
-0.0903714	1.2073
-0.345584	1.12945
1.1341	1.14543
	0.80781
0.938195	1.30224
-0.63523	1.71235
0.25103	1.37225
-0.575843	0.765481
-0.467165	1.28305
-1.33375	1.24523
-0.42747	1.24334
0.0676237	1.36579
-0.264928	2.123
-0.350899	0.778927
0.758441	1.4811
0.355534	1.13536
0.319389	1.02946
1.99253	1.38045
0.196482	1.07944
-0.416477	1.01036
-0.668189	1.57392
0.0571239	1.06215
0.331672	1.11548
0.205816	1.66775
0.192164	1.49041
-0.0428914	0.835893
-0.515016	1.08392
0.606872	1.20569
0.0594262	1.17548
0.319456	1.15693
0.193916	0.844908
0.943998	1.4476
-0.211369	1.03721
0.517467	1.89405
0.254164	1.25321
-0.0591438	0.915721
-0.365207	0.939378
-0.0893463	0.97919
-0.16818	1.06647
0.0714474	-0.126623
	0.34138
0.449781	-0.0355867
-0.157903	-0.674676
	-0.567563
-0.694506	1.28953
-0.227056	-0.0380664
0.216429	-0.0780191
-0.500989	0.316322
-0.333758	-0.0591976
-0.685768	0.782771
	-0.344599
0.487206	-0.095048
0.572141	0.548916
-0.0732988	-0.481556
0.630262	-1.21743
-0.859795	0.770979
0.843192
-0.107742
-0.52913
0.0466949
0.264535
-0.132213		-0.44605
		0.818212
0.430588		0.146232
-0.0446929		-0.0721084
0.652781
0.580474
0.874042
-0.0522532
0.368201		-0.272828
-0.665057
0.193195
-0.506759
-0.10916
0.889815		-0.775055
0.390183
0.212681
-0.389093
1.128
0.737034		0.240474
-0.368897
-0.186899
1.06519		-0.713343
-0.576819
-0.208588
0.161895
-0.259336		0.0287328
-0.461041		-0.0320909
0.907276
0.458115		0.285493
0.746102
0.468571
-0.998604
-0.181436		-0.0067395
0.945948
-0.0230542
		0.323994
0.382894		0.159403
-0.382432		0.0370181
-0.302941		0.162659
0.274363		-0.889313
0.0453495
1.92589		0.537439
1.05382
-0.143409		-0.502977
-0.0197306
		0.463758
1.12762		0.122935
0.164042		0.37289
1.26238		0.137215
1.31282
1.366
-0.132112
-0.229815
1.28
1.46498
-0.900014
-0.426593
-0.0666874
-0.130001
-0.615573
-0.292616
0.804228
0.0438814
-0.18918
-0.688838		-0.554283
0.110183
1.26
0.245155
1.12808
0.496244
0.100308
0.220196
-0.621694		0.934216
0.871171		0.837233
-0.663074		0.330597
-0.52563
0.779099
0.430131
0.0751283
1.30313
0.682837
0.445738
0.407258
0.687223
0.496977
2.01642
0.643594
0.798426
0.978696
-0.115216
0.854941
0.0453003
1.0154
0.977919
		-1.42168
0.132091
0.871747
0.468918		0.470059
0.254559
-0.109761
0.439287
0.0795475		-0.0587262
-0.229818
0.452932
1.2101
0.904536
0.151726
1.03739
-0.307845
-0.444879
1.11579
0.589973		0.330941
-0.877056
-0.249776
0.313939
0.490512
0.94304
0.981579
1.19139
1.18558
0.614962
1.21591
-1.75913
0.926181
-0.274785		-0.0500421
0.950166
-0.413894
0.102673
0.0725315		0.592727
0.5137
0.817519
0.895311		0.0338345
-0.407036		0.160694
0.994725		-0.0159742
1.02817		0.375948
1.12796
-0.239466
1.1145
0.361126
1.25304		-0.342834
-0.177286
-0.675415
1.21394		-0.102633
-0.437709
-0.221522
0.844659
0.751552
1.2063		-0.446392
-0.0483505
0.750129
-0.12052
-0.224338
-0.180377
-0.274825
0.750557		-0.777988
0.0260281
0.44203		-0.733116
-0.230594
-0.152209
-0.0280354
1.07916
-0.444331		0.311469
-0.0922012
-0.437513
-0.0781829
0.954721
-0.0256788
-0.430818
0.361152
-0.187613
-0.0058841
-0.758744
-0.638562
-0.644161
0.257183
-0.121086
0.931436
0.936039
-0.797984
0.670383
0.236379
1.11681
1.06554
0.525845
0.694053
0.116102
-0.168243
0.0946329
-0.802821
0.750864
0.0723257
-0.932675
-0.142322
0.170812
0.272479
-0.45132
0.0870385
-0.117939
0.880959
-0.497376
1.54977
0.829454
1.49715
-0.294927
0.82288
0.128448
0.0104946
2.14166
-0.0034548
-0.0351313
0.036113
-0.309337
0.975411
-0.390365
-0.247744
0.851496
0.0766244
0.369694
0.768421
0.204906
1.04255
0.462517
-0.849905
-0.0580059
-0.434947
-1.27856
0.172106
0.198966
0.0989696
-0.481394
-0.162964
0.678632
0.941342
-0.501753
1.29991
0.919704
0.546951
1.05208
0.95052
-0.213895
1.08981
0.989875
0.105916
0.744895
-0.050496
1.20808
-0.162095
-0.216794
0.746843
0.944594
0.535818
0.301424
-0.332555
-0.418685
-0.394744
0.370703
0.0823387
0.183204
0.879163
0.639383
0.513493
-0.296537
-0.695421
-0.391394
0.083655
-0.34431
0.321208
-0.254839
1.23409
1.11049
1.26996
1.01018
1.10185
1.19917
0.819426
-0.235739
1.5288
-0.0584375
0.159056
-0.340405
-0.298772
0.704659
0.838304
0.691264
0.118952
1.35367
-0.967253
0.156016
-0.104822
-0.64412
-0.19245
0.925577
1.26669
0.0346572
0.643397
-0.68463
-0.0190212
-0.113511
0.0611433
-0.140929
-0.400387
-1.18551
-0.186647
1.03304
-0.164167
0.00340095
0.0679701
0.695163
-0.293861
0.612255
-0.79771
0.0923938
-0.0054027
-0.473514
-0.1476
1.33963
-0.869991
0.654369
0.252176
0.789863
0.184737
0.113132
0.448035
0.84451
-0.237119
0.36307
0.0914484
-0.149138
-0.199554
0.357097
0.0329727
0.636518
-0.300768
0.530312
-0.239141
0.00174889
0.134592
-0.0588107
0.266014
-0.469074
-0.210051
0.8218
-0.0039192
-0.166518
0.76864
1.02882
0.523278
-0.0172872
-0.39599
0.663651
-0.024301
0.0640781
-0.33944
-0.201746
-0.229164
-0.720546
-0.200593
0.424932
-0.0458289
-0.118831
-0.675823
-0.46022
0.913705
-0.239864
0.385297
-0.0982352
-0.333599
-0.0247808
0.354838
-0.272529
0.939928
-0.76462
-0.166463
-0.711501
-0.243224
0.231089
0.126815
1.048
-0.570725
-0.393208
0.454022
-0.179333
-0.218734
0.0606494
-0.37737
-0.41103
-0.0798302
-0.463706
-0.943391
-0.902297
0.0628725
-0.58573
0.0209315
-0.289129
0.268078
0.145751
1.4384
-1.14229
0.938137
-0.223282
0.528019
0.413646
1.24973
0.71688
0.235472
1.25228
0.870397
0.205616
-0.412173
-0.0751249
0.31174
-0.224798
0.00283882
0.517341
-0.404923
0.33835
-0.226635
-0.284661
0.442885
-0.335535
-0.560268
1.01347
-0.598903
-0.849539
-0.699986
-0.0648005
0.81865
0.77998
1.02768
0.876139
0.342709
1.23242
-0.0340796
0.865529
-0.383905
0.53719
1.07719
-0.211146
1.32449
2.07505
0.361147
0.781338
-0.0931526
-0.0359578
0.98626
0.189025
0.523294
0.148653
0.236302
-0.24427
-0.419612
-0.399572
0.28627
0.799129
0.79835
0.0831073
0.825714
-0.418546
0.240813
-0.081504
-1.07402
0.0272487
0.182236
-0.0862191
0.801066
0.994954
0.0689376
0.166561
-0.110322
-0.198567
-0.432363
-0.18755
-0.211612
-0.0980053
1.11082
-0.442942
-0.297278
0.437304
0.0318334
-0.178131
-0.283431
-0.698917
-0.171119
1.17118
0.207976
-0.248072
-0.0455595
-0.276706
-1.33416
-0.248388
0.0610378
-0.0432673
0.251574
0.825132
0.651105
0.78037
0.933665
0.423779
-0.711994
-0.132798
-1.1672
-0.0038189
-0.105714
0.887761
1.20429
0.742979
-0.915771
-0.224098
0.140746
0.00063898
0.0488213
-0.164976
0.245374
0.578625
0.800572
1.05726
1.09217
0.751668
-0.555838
0.400639
-0.839344
0.0556783
-0.305857
0.179004
1.17884
-0.279261
-1.08739
-0.136664
-0.0011226
0.287524
-0.147034
0.30881
0.300722
0.287727
0.254024
0.237011
-0.293106
0.982169
0.179121
-0.241633
0.327318
-0.776986
0.208415
-0.786583
2.28053
-0.151682
1.6009
0.113563
0.429977
-0.656168
0.230531
1.18334
0.0049057
-0.220302
1.09717
-0.405041
0.224205
-0.108036
0.397106
-0.0814875
-0.427132
0.69018
-0.0960489
0.372261
-0.0303036
-0.432813
0.900145
-0.168381
0.684033
-0.645464
0.804979
-0.171371
0.388622
-0.267533
0.395074
0.0160418
-0.393098
-0.322519
1.05702
0.974266
0.00185304
-0.518691
0.435586
0.512993
1.2819
-0.652496
1.26674
-0.600897
0.904257
0.895385
-0.841945
-0.76668
0.247161
-0.224664
-0.293115
0.411141
-0.344087
0.997238
-0.0257672
0.408615
-0.240965
0.348909
0.0499577
-0.13754
0.643338
-0.110243
0.0748053
0.303751
-0.340597
-1.07159
-0.249611
0.13218
-0.0464681
1.08239
-1.00057
0.0711904
-0.336009
0.226359
-0.208754
-0.696073
0.196749
-1.04652
-0.21514
0.415593
-0.167231
-0.24182
0.0304487
-0.0096948
0.0220213
-0.544612
-0.422727
-0.126672
-0.530478
0.105668
-0.0637299
0.469178
-0.957442
1.66682
-1.1867
-0.331453
0.350482
-0.509062
-0.706543
-0.53472
-0.419015
-0.547893
0.864755
1.09223
1.05385
0.920463
0.440808
0.0217454
-0.140348
0.409526
-0.0474869
1.23146
0.979005
-0.799478
-0.193835
-0.116191
1.67505
0.729483
0.218404
-0.334454
0.0337561
-0.795082
0.601177
-0.699174
1.09955
1.16703
-0.580833
-0.158856
-0.565131
-0.385233
-0.0091002
1.00659
0.119027
-0.296691
-0.0272784
-0.572083
0.272818
-0.307031
0.452694
0.121261
-0.0956104
0.108543
1.80681
-0.865474
0.313671
-0.875501
0.316744
-0.636272
-0.618747
0.859847
-0.136878
-0.834994
-0.454749
0.868517
1.16556
0.72513
-0.26524
1.00165
0.933144
0.224115
-0.84012
0.156177
1.41771
-0.884285
0.33361
1.2894
1.35493
0.917845
-0.0181001
-0.794381
-0.250312
-0.437916
1.04288
-0.233926
0.114485
0.311524
0.239319
0.266595
-1.46283
-0.764379
0.224846
0.765901
-0.384232
0.222834
-0.314632
0.795071
-0.526969
0.947349
-0.302253
-0.335242
-0.272181
-0.639263
-0.215169
-0.350066
0.597257
-0.20107
1.31322
0.972014
-0.0151398
0.16297
-0.480382
1.03135
-0.0002678
-0.703519
0.214495
0.029802
-0.464424
0.208269
0.2571
-0.0955357
0.873031
1.13221
0.136022
0.525595
-1.19116
-0.163307
0.067058
-0.579151
-0.0112219
-0.907744
0.909179
-0.56157
0.244133
1.18575
0.11171
-0.353751
-0.489632
-0.0276509
-0.278964
-0.0747511
0.102084
-0.0287851
-0.309883
-0.411689
0.290577
-0.481621
0.0157217
-0.673217
-0.670444
0.147266
-0.397459
-0.0209178
-0.833356
-0.0341258
-0.0306574
0.171323
0.0631621
0.69912
0.47699
1.2257
0.69143
-1.13266
-0.232446
0.721905
0.713135
-0.488243
0.132453
-0.455787
1.20159
0.0108362
0.98882
-0.703543
0.108816
0.513096
-0.356251
0.323218
-0.325066
0.714524
0.523075
0.905256
1.21926
-1.28071
0.315405
-0.247659
1.2628
-0.305371
0.607881
0.47262
-0.040171
0.314839
0.168315
-0.75476
0.0715614
-0.536078
-0.0894736
-0.553537
1.13687
-0.379578
-0.0276493
-0.713565
-0.761036
0.055975
0.8105
0.418918
0.711869
1.02572
-0.596894
0.0645859
-0.420762
-0.0352272
0.92399
-0.331302
0.336396
-0.611824
0.00215542
-0.227822
0.221351
-0.930045
-0.481553
-0.0831485
-0.191267
0.0202254
0.170716
1.52963
-0.180863
1.49978
0.0715728
1.37221
-0.157207
-0.421247
-0.0908967
1.32791
-0.3974
1.01195
0.907194
0.161644
-0.19614
-0.0254479
0.52413
1.12715
0.0274423
-0.61799
-0.475952
0.119462
-0.33994
-0.507944
0.34745
-0.338634
0.865191
0.196507
-0.0189735
0.499248
0.045827
0.721587
0.225009
0.617133
-0.507331
-0.123916
-0.22828
0.0632624
-0.172406
1.81452
0.529846
-0.336987
0.796649
1.08665
-0.458322
-0.117233
-0.947855
-0.784447
-0.51507
0.0582652
0.62966
-0.332246
-0.611093
0.861304
-0.337824
-0.248632
-0.202803
0.138232
0.610308
-0.173507
0.125637
0.23804
1.09217
0.102313
0.248991
0.156547
-0.471083
0.664913
0.926189
0.0446433
0.677313
-0.426503
-0.259324
-0.072746
0.170229
0.267228
0.00378833
-0.165662
-0.252843
-0.151805
-0.140088
1.03345
-0.213351
-0.0857025
0.475341
-0.495491
0.118176
-0.386225
0.17941
-0.255526
0.488084
-0.743118
1.28878
0.620705
0.247539
1.26022
-0.721365
0.247025
-0.467219
0.169616
-0.252553
-0.80483
0.601322
-0.450694
0.420868
-0.113541
0.0068474
0.445001
-0.0827898
-0.712915
0.518918
0.777706
0.745979
-0.293131
-1.32596
-1.31379
0.00452126
-1.00488
-0.442537
0.357219
-1.104
-0.230985
-0.733137
1.1276
-0.352265
-0.162043
-0.530764
0.439814
-0.329225
1.85228
0.572837
1.46488
-0.272861
1.3947
-0.0399642
-0.340596
-1.09029
0.9769
-0.1306
0.17774
0.427418
-0.176527
-0.0345854
0.126751
-0.315462
1.47356
-0.0722356
0.723594
-0.481912
-0.0419625
-0.121496
0.738691
0.0250612
-0.240013
0.127743
0.802696
-0.276687
1.14484
0.467751
0.105556
1.37768
0.255072
0.101415
-0.480762
-0.158777
0.541431
1.34595
0.195392
0.198845
0.762768
-0.0312598
1.03249
0.201673
1.21379
0.542351
-0.220665
0.364984
-0.660224
0.920863
0.253469
-0.0961272
-0.170092
0.0186681
2.11131
0.943411
0.341907
1.28306
-0.129114
0.124069
1.3273
-0.306397
0.860244
-0.16862
-0.0127378
0.329285
-0.502892
-0.47243
-0.150851
-0.267412
-0.0218864
-0.0032396
1.50954
0.728011
0.942226
0.138814
0.726687
6.73473e-05	6.73473e-05
1.71483
-0.190292
-0.161872
1.28275
0.181118
0.385999
0.160202
0.0714912
1.0081
-0.393371
0.00855517
-0.334828
1.04331
0.726872
-0.343172
0.0902145
0.0836412
-0.161061
0.463005
-0.22759
1.24043
-0.384592
0.163976
-0.658969
-0.436466
0.09328
-0.0559735
0.507072
0.193203
-0.373252
0.412162
0.262463
-0.460445
0.444163
-0.0277521
0.560438
0.687752
-0.30055
-0.315754
0.122836
0.0637786
-0.772344
0.118413
0.304047
0.376419
-0.385021
-1.21164
-0.513149
-0.672679
0.873341
-0.141435
0.23893
0.278276
0.513289
1.07902
0.154845
-0.0069955
0.691776
0.436903
1.04616
-0.620267
-0.247325
-0.651142
-0.24814
1.06029
0.149238
0.173966
0.562054
-0.38431
0.170237
0.0918473
-0.250926
-0.952437
-0.11857
-0.144591
0.514479
0.885099
-0.40695
-0.612227
-0.376477
-0.27509
0.0358769
-0.577027
-0.0044609
-0.410373
0.143911
0.584186
-0.146973
0.884664
-0.760426
1.06315
-0.439068
0.469727
0.00376234
-0.549143
-0.126675
0.422157
-0.335843
-0.709281
0.0329886
-0.151527
0.198473
-0.161233
-0.752271
0.542246
0.778709
0.791202
1.32321
-0.451585
1.10823
0.376604
0.861526
1.2644
0.215471
0.0444511
1.15054
-0.290785
0.10844
0.10167
-0.0053665
-0.0064068
0.749902
0.356625
-0.357156
-0.761174
1.27368
-0.115976
0.561943
-0.447057
0.0198001
1.21163
0.661397
0.112964
1.39482
-0.608373
-0.250696
0.114027
0.151798
-0.301989
-0.850816
0.434054
0.936618
0.743359
1.41235
-0.0065737
0.0995794
-0.359283
-0.587516
-0.122153
0.846799
0.16026
-0.340828
0.864471
-0.223929
-0.833967
0.328226
-0.904362
0.478173
-0.347137
-0.243941
0.228836
-0.674554
0.204855
0.482916
-0.65007
-0.529436
-0.186542
1.12415
-0.104472
0.171032
-0.253049
0.569962
0.0994234
0.396039
-0.340426
-0.440835
-0.65119
0.89231
-0.721995
0.771971
0.281739
0.879829
-0.222093
0.232361
0.297991
0.444769
0.405822
0.05143
0.155774
-0.191329
-0.138709
-0.139222
-0.652743
1.17041
-0.198206
-0.567676
-0.120982
-0.453123
0.21612
0.0176721
-0.0049447
0.0806629
1.02006
0.343837
0.304429
0.0788366
0.622253
0.0394013
0.703189
-0.314774
0.184816
0.799096
0.835141
-1.01935
-0.953192
0.40643
0.147114
0.954978
0.019146
-0.0231591
-0.780634
-0.107983
0.719897
-0.608717
-0.0993698
-0.317662
-0.22577
0.129174
0.640974
-0.0634173
0.091597
1.19646
0.0709437
0.0725749
0.445174
-0.590407
-0.269242
-0.138568
-0.0932159
-0.648663
0.260031
0.859122
-0.0342816
-0.231219
-0.44133
0.378917
0.403845
-0.239326
-1.37374
0.390665
0.243644
1.17097
-0.35572
-0.777992
-0.11026
0.180415
0.944445
-0.526445
0.683616
-0.664515
0.515543
0.448778
0.677457
1.08988
-0.835309
0.770321
1.00973
0.602023
1.22038
1.23731
0.454954
1.18518
0.244868
-0.247245
0.693669
0.131734
0.0763472
1.79163
0.368296
0.00397406
-0.1535
0.340584
0.30212
-0.0038218
-0.481382
-0.45101
-0.546972
0.587251
-0.104314
-0.421475
0.00845563
0.154608
0.793401
0.123399
-0.0122434
-0.813222
-0.88732
-0.375419
-0.231889
0.216083
0.498975
-0.102853
1.14626
0.860652
-0.59488
0.582538
0.96928
-0.383267
0.00874716
-0.504747
-0.208842
-0.078528
-0.129549
-0.0720168
-0.42356
-0.0002088
-0.0856314
-0.366106
0.0591675
0.0122344
-0.421117
0.0546727
-0.275016
0.0945045
0.0433509
0.0751902
-0.494235
0.490797
0.389169
-0.029643
-0.11901
0.661453
0.13487
-0.210185
-0.335406
0.126655
0.289628
0.0857212
-0.174234
-0.635591
-0.352048
0.131151
0.996004
-0.531488
0.0290189
-0.856371
-0.143404
0.649393
0.0882626
-0.61754
-0.335213
0.318486
-0.198012
0.564962
-0.0101415
1.01037
-0.639801
-0.0430757
0.48025
0.424231
-0.653499
0.187354
-0.66843
0.120922
-0.277754
-0.371298
-0.235363
1.2389
-0.289207
0.842106
0.642633
1.55874
1.07509
-0.852688
-0.357443
1.02685
-0.0950318
-0.939369
0.814731
1.09005
0.245386
-0.0662433
0.117317
0.128297
-0.555826
-0.478775
-0.0089053
0.979835
0.198943
0.681471
-0.201617
0.920649
-0.0088492
1.16918
-0.293392
1.31069
0.364199
-0.272376
-0.503906
-0.272654
0.247274
0.88475
0.352216
-0.105621
0.28
0.0182206
0.434183
-0.0490229
-0.0567432
0.903703
0.216886
-1.2678
0.504253
-0.215603
0.295193
-0.0138284
0.806991
1.02644
1.47055
0.204442
0.906083
-0.795659
0.72102
0.456481
-0.0165036
0.0244564
1.22015
0.212672
1.02854
1.34224
-0.554261
0.55923
-0.696107
0.538041
0.835239
0.129031
-0.141952
1.01218
-0.573623
-0.189655
1.26581
-0.129938
0.864825
0.233817
-0.681497
-0.0813486
0.993561
-0.650846
0.556679
0.596138
0.0112298
-0.654795
-0.85509
0.53752
0.904438
0.397294
1.0548
0.248509
1.0803
2.20976
0.314094
0.148433
0.347294
-0.562129
-0.127706
-0.046559
-0.53889
0.527989
1.04121
1.01831
0.91795
-0.228267
-0.310117
0.30559
0.952522
0.215609
-0.223409
-0.469788
0.495486
1.2125
0.083853
0.216478
-0.0838155
0.750131
0.0758661
0.0188978
-0.173378
-0.590386
-0.459697
0.0736284
-0.394637
0.0787673
-0.435829
0.337004
0.175034
0.464971
1.2301
0.291653
-0.599937
-0.513315
-0.0123024
0.139213
-0.11581
1.08743
0.667122
-0.296362
0.373852
-0.654897
-0.219255
0.309227
-0.0345442
0.865781
0.555283
0.303549
0.202763
-0.0298868
1.05809
-0.117756
0.00502609
0.62587
0.151634
0.00075258
0.0559347
0.990092
-0.253996
-0.204544
0.910555
0.48431
0.983226
1.12647
1.28005
-0.147183
-0.0681443
0.0006492
-0.365758
0.298618
-0.0180496
1.3178
-0.310483
-0.345295
1.20969
-1.4564
0.284092
-0.014313
-0.895492
0.17208
0.276604
0.178574
0.130663
0.208595
0.377762
-0.221832
-0.186565
-0.674142
0.205098
-0.370263
-0.208501
-0.959836
-0.0098764
1.16689
0.59811
0.503211
0.899055
0.95145
1.23882
0.809534
-0.140424
1.01099
0.870202
1.1631
0.956309
1.51262
0.890673
1.0302
0.990617
0.628133
0.192498
-0.56382
-0.674076
0.253157
0.0466436
0.14682
1.12473
0.0260749
-0.466972
-0.103575
-0.680889
0.243385
1.00941
0.820891
1.18549
-0.842057
0.886674
-0.395319
0.878981
-0.802819
-0.152587
0.307125
-0.123476
0.176697
-0.0221422
0.268466
0.984847
0.819963
1.11937
1.12575
0.923083
0.814169
0.209627
0.445576
0.296067
0.515019
-0.283907
1.11071
0.0492328
-0.234162
0.440861
-0.029536
0.400115
1.7685
-0.183946
0.322247
0.159695
0.0269075
0.35458
0.600673
-0.276764
0.128378
0.159218
-0.486308
0.399124
0.0267301
0.823946
-0.548321
0.829609
-0.343638
-0.24878
-0.645725
-0.0413834
-0.248042
1.03664
0.35202
0.046107
0.909654
0.653376
0.88625
-0.516896
0.97705
-0.0003623
1.13315
0.317964
0.364145
-1.07726
1.39392
-0.317994
0.223649
0.00954477
-0.23043
0.165662
-0.337552
-0.042988
-0.16791
0.0162673
0.311262
-0.659092
-0.20597
0.178483
0.24257
0.698305
-0.336087
-0.319973
0.433489
0.512795
0.18578
0.929667
0.876883
0.944164
-0.602526
1.16937
1.11804
-0.526073
0.782009
-0.354306
-0.891214
-0.701579
-0.217395
0.145454
0.797089
-0.107139
0.292893
0.00415961
0.134608
-0.103319
0.293669
-0.0243372
0.999351
0.00780069
0.206849
-0.598799
0.00585879
-0.0040717
-0.128254
0.378792
-0.0046662
0.715802
-0.794245
-0.093789
0.927738
0.511436
-0.766405
0.508107
-0.0145926
-0.476407
0.183343
-0.698061
-0.226216
-0.398358
0.067487
0.204229
-0.327111
-1.25418
0.873519
-0.419784
0.759799
1.0176
0.890545
0.294687
1.99486
-0.526625
0.807379
-0.0814662
-0.172681
1.10482
-0.136999
0.0598826
1.07436
0.197845
0.896387
0.252226
0.754787
0.816449
0.0204044
0.352086
-0.755125
-0.702768
-0.0048478
-0.0360206
0.00946773
[truncated: 1,106 more rows]

## Sheet: Fig. 2B Average 
Average (ABC1 cells)				Positive (ABC1 cells)
	Avarage	avrg ddG			Avarage	avrg ddG
K66	-0.125965	0.710027		K66	0.113517	0.710027
I67	0.406852	2.42188		I67	0.597815	2.42188
T68	0.0508645	0.945774		T68	-0.120001	0.945774
V69	0.651758	5.84946		V69	1.17215	5.84946
H70	0.106199	0.230137		H70	-0.282256	0.230137
F71	0.669765	4.50838		F71	1.11301	4.50838
I72	-0.0520681	1.21469		I72	-0.31431	1.21469
N73	0.0483928	1.27682		N73	0.177708	1.27682
R74	0.0877192	3.18191		R74		3.18191
D75	-0.160036	-0.251463		D75	-0.474484	-0.251463
G76	0.0386349	3.98537		G76	-0.191667	3.98537
E77	-0.159018	0.168586		E77	0.0320804	0.168586
T78	-0.148271	-0.083687		T78	-0.228865	-0.083687
L79	0.00138154	1.98596		L79	-0.259508	1.98596
T80	0.0784233	0.503821		T80	0.0779208	0.503821
T81	0.0425195	1.03889		T81	0.11877	1.03889
K82	-0.243714	0.849422		K82	-0.618831	0.849422
G83	0.419357	9.28688		G83	0.738282	9.28688
K84	0.0196248	0.0608845		K84	-0.13771	0.0608845
V85	0.00733178	0.035771		V85	0.22875	0.035771
G86	0.203285	3.14233		G86	0.255606	3.14233
D87	-0.144698	-0.194449		D87	0.0966999	-0.194449
S88	0.109131	1.60826		S88		1.60826
L89	0.678031	3.91528		L89	1.10662	3.91528
L90	-0.067945	2.27614		L90	-0.050627	2.27614
D91	-0.0699489	0.749025		D91	-0.524014	0.749025
V92	0.311544	5.11819		V92	1.00755	5.11819
V93	0.204352	2.56972		V93	-0.111366	2.56972
V94	-0.175888	0.369157		V94	-0.415663	0.369157
E95	-0.0179656	-0.10063		E95	-0.140123	-0.10063
N96	0.0565624	1.21587		N96	0.0755921	1.21587
N97	-0.101694	0.791194		N97	0.070207	0.791194
L98	0.0585732	4.00971		L98	0.245904	4.00971
D99	-0.111362	0.490658		D99	0.0150162	0.490658
I100	0.0513647	4.64265		I100	0.255222	4.64265
D101	-0.0529267	-0.0834005		D101	0.0416963	-0.0834005
G102	0.0958761	2.16381		G102	0.318793	2.16381
F103	0.779051	3.5568		F103	1.14344	3.5568
G104	0.914542	9.13316		G104	0.863472	9.13316
A105	-0.156159	0.308416		A105	0.380672	0.308416
C106	1.09426	1.07937		C106	1.07867	1.07937
E107	-0.128612	0.124109		E107	-0.825114	0.124109
G108	0.855775	5.54914		G108	0.630524	5.54914
T109	-0.260618	-0.3199		T109	-0.224456	-0.3199
L110	0.138185	2.23366		L110	0.153621	2.23366
A111	-0.129821	0.526443		A111	-0.197356	0.526443
C112	1.07241	0.91811		C112	1.10208	0.91811
S113	0.188069	0.178576		S113	0.243815	0.178576
T114	0.291469	0.384734		T114	0.641542	0.384734
C115	1.06362	1.48055		C115	1.01817	1.48055
H116	-0.0471403	0.931967		H116	0.211189	0.931967
L117	0.593678	4.53346		L117	1.10335	4.53346
I118	0.0939807	1.84498		I118	-0.259439	1.84498
F119	0.642268	4.66478		F119	1.07251	4.66478
E120	0.123649	0.13039		E120	0.15637	0.13039
D121	-0.025697	-0.040516		D121	-0.0190968	-0.040516
H122	-0.221511	-0.547475		H122	-0.232322	-0.547475
I123	0.0425823	1.64867		I123	-0.00206349	1.64867
Y124	0.0928711	2.68724		Y124	0.138475	2.68724
E125	-0.143042	-0.0355515		E125	0.294251	-0.0355515
K126	-0.103112	0.705835		K126	-0.768693	0.705835
L127	0.32271	3.85898		L127	0.733649	3.85898
D128	-0.119972	-0.212399		D128	-0.656263	-0.212399
A129	-0.034416	0.117829		A129	-0.0468172	0.117829
I130	-0.000686061	1.37678		I130	-0.21861	1.37678
T131	-0.0589769	0.235852		T131	-0.292849	0.235852
D132	-0.0872455	0.273011		D132	-0.228443	0.273011
E133	-0.145242	0.409069		E133	0.189804	0.409069
E134	0.958041	5.09671		E134	1.16518	5.09671
N135	0.0566768	-0.101188		N135	-0.340048	-0.101188
D136	0.436231	-0.50601		D136	0.905773	-0.50601
M137	-0.0677925	1.55543		M137	-0.299484	1.55543
L138	0.392981	4.09367		L138	0.16151	4.09367
D139	0.00583705	-1.04901		D139	0.917014	-1.04901
L140	-0.182616	0.663713		L140	-0.247051	0.663713
A141	0.00339728	6.54007		A141	0.11085	6.54007
Y142	-0.25977	0.853272		Y142	0.102503	0.853272
G143	-0.11293	2.0153		G143	-0.374496	2.0153
L144	0.00620314	0.987265		L144	0.258932	0.987265
T145	0.0641664	0.815171		T145	0.00431607	0.815171
D146	-0.0495286	0.295792		D146	0.0107487	0.295792
R147	-0.0614308	1.41743		R147	-0.354405	1.41743
S148	0.258146	4.42055		S148	0.413601	4.42055
R149	0.774851	4.87578		R149	0.660404	4.87578
L150	0.599394	4.42365		L150	1.14595	4.42365
G151	0.910272	11.4515		G151	1.07583	11.4515
C152	1.1018	1.36693		C152	1.06254	1.36693
Q153	0.263951	0.020701		Q153	-0.0255558	0.020701
I154	0.629933	4.6212		I154	1.00353	4.6212
C155	-0.116618	-0.412733		C155	-0.206385	-0.412733
L156	0.552194	4.38342		L156	1.05222	4.38342
T157	0.0182316	-0.185161		T157	0.175437	-0.185161
K158	-0.0293897	0.173316		K158	0.0873914	0.173316
S159	-0.373749	0.0513395		S159	0.0500731	0.0513395
M160	0.139135	2.18966		M160	0.103869	2.18966
D161	0.0952494	2.5481		D161	0.238662	2.5481
N162	-0.0266956	1.05009		N162	0.134687	1.05009
M163	0.36218	4.70391		M163	0.740215	4.70391
T164	0.00497703	0.331207		T164	-0.0692632	0.331207
V165	0.559925	4.82139		V165	1.08336	4.82139
R166	0.00926422	0.918123		R166	-0.502484	0.918123
V167	0.117759	3.29048		V167	0.291143	3.29048
P168	0.286703	2.8429		P168	0.480212	2.8429
E169	-0.366354	0.492953		E169	-0.0218834	0.492953
T170	0.0202243	-0.370221		T170	-0.0445184	-0.370221
V171	-0.112824	0.103675		V171	-0.155117	0.103675
A172	-0.0116954	0.0082365		A172	0.0246693	0.0082365
D173	0.169294	1.0035		D173	0.421216	1.0035
A174	-0.124852	0.352453		A174	-0.0661813	0.352453
R175	0.141255	0.932589		R175	0.138169	0.932589
Q176	0.0415744	0.581858		Q176	0.135583	0.581858
S177	-0.23333	0.689912		S177	0.113777	0.689912
I178	-0.0492104	-0.164173		I178	0.342804	-0.164173
D179	0.0848126	0.658153		D179	0.514135	0.658153
V180	-0.0842494	-0.176497		V180	-0.180492	-0.176497
G181	-0.0760802	-0.102654		G181	0.0821023	-0.102654
K182	0.0351488	0.779176		K182	-0.3447	0.779176
T183	-0.0649527	-0.044869		T183	-0.0273842	-0.044869
S184	0.0665612	0.58428		S184	-0.0065401	0.58428

## Sheet: Fig. S1H-I
Average (HEK293T cells)					Positive (HEK293T cells)					Fig.S1I	VAR	POS	WT_POS	Wt_aa	Vt_aa	mutation_type	scaled_ABC1_5nM_Es_vs_10mM_Glucose_LFC	scaled_HEK293T_40nM_Es_vs_10mM_Glucose_LFC
		Avarage	avrg ddG			Avarage	avrg ddG			1	A2C	2	A2	A	C	missense	0.440517	0.0714481
	K66	-0.174774	0.710027		K66	-0.74427	0.710027			2	A3C	3	A3	A	C	missense	0.226543	0.755673
	I67	0.311803	2.42188		I67	0.401555	2.42188			3	A4C	4	A4	A	C	missense	0.062664	-1.08841
	T68	0.251278	0.945774		T68	-0.353195	0.945774			4	G5C	5	G5	G	C	missense	NA	NA
	V69	0.72241	5.84946		V69	1.15505	5.84946			5	G6C	6	G6	G	C	missense	0.338568	0.859799
	H70	0.158242	0.230137		H70	0.246295	0.230137			6	A7C	7	A7	A	C	missense	0.0252724	0.514536
	F71	0.691247	4.50838		F71	1.42404	4.50838			7	R8C	8	R8	R	C	missense	0.115609	1.05323
	I72	-0.147019	1.21469		I72	0.132857	1.21469			8	L9C	9	L9	L	C	missense	0.282191	-0.0335572
	N73	0.119019	1.27682		N73	0.570207	1.27682			9	L10C	10	L10	L	C	missense	-0.592125	0.0724263
	R74	0.121566	3.18191		R74		3.18191			10	R11C	11	R11	R	C	missense	0.0344329	-0.197635
	D75	-0.0459983	-0.251463		D75	-0.0753348	-0.251463			11	A12C	12	A12	A	C	missense	0.0881787	0.200142
	G76	-0.0754997	3.98537		G76	-0.0399642	3.98537			12	A13C	13	A13	A	C	missense	0.224148	0.157571
	E77	-0.078128	0.168586		E77	-0.323923	0.168586			13	S14C	14	S14	S	C	missense	0.429614	-0.263708
	T78	-0.109561	-0.083687		T78	-1.01128	-0.083687			14	A15C	15	A15	A	C	missense	0.106613	0.0169662
	L79	0.176314	1.98596		L79	0.429926	1.98596			15	V16C	16	V16	V	C	missense	0.173737	0.50092
	T80	-0.104283	0.503821		T80	-0.321339	0.503821			16	L17C	17	L17	L	C	missense	0.0553414	0.96581
	T81	0.138101	1.03889		T81	0.105228	1.03889			17	G18C	18	G18	G	C	missense	0.140085	0.923431
	K82	-0.061888	0.849422		K82	-0.610914	0.849422			18	G19C	19	G19	G	C	missense	-0.0682851	-0.489033
	G83	0.168967	9.28688		G83	0.408711	9.28688			19	P20C	20	P20	P	C	missense	0.162681	-0.287354
	K84	0.0478874	0.0608845		K84	-0.783576	0.0608845			20	A21C	21	A21	A	C	missense	-0.145317	-0.0664075
	V85	-0.0995828	0.035771		V85	-0.484119	0.035771			21	G22C	22	G22	G	C	missense	-0.91924	NA
	G86	0.248218	3.14233		G86	-0.126116	3.14233			22	R23C	23	R23	R	C	missense	0.41275	0.457604
	D87	-0.185356	-0.194449		D87	0.126751	-0.194449			23	W24C	24	W24	W	C	missense	0.00636683	-0.078723
	S88	0.101169	1.60826		S88	-0.315461	1.60826			24	L25C	25	L25	L	C	missense	0.23758	0.0546356
	L89	0.515936	3.91528		L89	1.16349	3.91528			25	H26C	26	H26	H	C	missense	-0.0137844	NA
	L90	0.230149	2.27614		L90	-0.461099	2.27614			26	H27C	27	H27	H	C	missense	0.144599	-0.411646
	D91	-0.0174598	0.749025		D91	-0.412001	0.749025			27	A28C	28	A28	A	C	missense	0.232435	0.150471
	V92	0.216383	5.11819		V92	0.551255	5.11819			28	G29C	29	G29	G	C	missense	0.0521363	-0.731454
	V93	-0.00128473	2.56972		V93	0.160151	2.56972			29	S30C	30	S30	S	C	missense	0.347921	-0.559046
	V94	0.0528334	0.369157		V94	0.261522	0.369157			30	R31C	31	R31	R	C	missense	NA	NA
	E95	-0.0915627	-0.10063		E95	-0.0223299	-0.10063			31	A32C	32	A32	A	C	missense	-0.309059	-1.07637
	N96	-0.046117	1.21587		N96	-0.0920833	1.21587			32	G33C	33	G33	G	C	missense	-0.0718748	0.193779
	N97	-0.219756	0.791194		N97	0.738691	0.791194			33	S34C	34	S34	S	C	missense	0.0356973	0.188389
	L98	0.0163156	4.00971		L98	0.316054	4.00971			34	S35C	35	S35	S	C	missense	0.0457454	0.128438
	D99	-0.265427	0.490658		D99	0.35228	0.490658			35	G36C	36	G36	G	C	missense	-0.121482	0.50093
	I100	-0.0497756	4.64265		I100	0.112827	4.64265			36	L37C	37	L37	L	C	missense	-0.030621	NA
	D101	-0.239893	-0.0834005		D101	0.237312	-0.0834005			37	L38C	38	L38	L	C	missense	-0.631466	0.0841452
	G102	0.0612092	2.16381		G102	-0.990271	2.16381			38	R39C	39	R39	R	C	missense	-0.482772	0.68927
	F103	0.73031	3.5568		F103	1.10192	3.5568			39	N40C	40	N40	N	C	missense	-0.213984	1.09437
	G104	0.716991	9.13316		G104	0.574979	9.13316			40	R41C	41	R41	R	C	missense	-0.0654229	-0.254968
	A105	0.133452	0.308416		A105	-0.0244746	0.308416			41	G42C	42	G42	G	C	missense	0.120337	0.316266
	C106	1.29847	1.07937		C106	1.25678	1.07937			42	P43C	43	P43	P	C	missense	-0.0654816	0.841369
	E107	0.0352557	0.124109		E107	0.756166	0.124109			43	G44C	44	G44	G	C	missense	-0.36614	0.857525
	G108	0.780858	5.54914		G108	-0.001235	5.54914			44	G45C	45	G45	G	C	missense	0.408514	-0.144713
	T109	0.202248	-0.3199		T109	0.295445	-0.3199			45	S46C	46	S46	S	C	missense	0.738266	0.493621
	L110	-0.0178821	2.23366		L110	0.453431	2.23366			46	A47C	47	A47	A	C	missense	0.788321	1.53018
	A111	0.485152	0.526443		A111	0.541431	0.526443			47	E48C	48	E48	E	C	missense	0.730745	0.336456
	C112	1.16381	0.91811		C112	1.31881	0.91811			48	A49C	49	A49	A	C	missense	0.313329	-0.748636
	S113	0.159221	0.178576		S113	0.179958	0.178576			49	S50C	50	S50	S	C	missense	0.190161	0.370206
	T114	0.441486	0.384734		T114	0.30477	0.384734			50	R51C	51	R51	R	C	missense	0.374463	-0.169233
	C115	1.14103	1.48055		C115	1.22301	1.48055			51	S52C	52	S52	S	C	missense	0.431097	-0.0214835
	H116	0.157793	0.931967		H116	0.307953	0.931967			52	L53C	53	L53	L	C	missense	0.0732438	-0.0888053
	L117	0.459834	4.53346		L117	0.943868	4.53346			53	S54C	54	S54	S	C	missense	-0.019043	-0.175752
	I118	0.0441459	1.84498		I118	-0.129731	1.84498			54	V55C	55	V55	V	C	missense	0.313073	0.374034
	F119	0.613204	4.66478		F119	1.08336	4.66478			55	S56C	56	S56	S	C	missense	-0.221863	-0.161939
	E120	-0.0359017	0.13039		E120	0.0345344	0.13039			56	A57C	57	A57	A	C	missense	0.479257	NA
	D121	0.208693	-0.040516		D121	1.3164	-0.040516			57	R58C	58	R58	R	C	missense	0.0657534	-0.0989652
	H122	0.0293735	-0.547475		H122	-0.106926	-0.547475			58	A59C	59	A59	A	C	missense	-0.665342	0.73155
	I123	-0.0303726	1.64867		I123	0.244003	1.64867			59	R60C	60	R60	R	C	missense	0.326656	-0.516666
	Y124	0.184219	2.68724		Y124	-0.459295	2.68724			60	S61C	61	S61	S	C	missense	NA	NA
	E125	-0.0317784	-0.0355515		E125	0.366134	-0.0355515			61	S62C	62	S62	S	C	missense	-0.365767	-0.138196
	K126	0.111761	0.705835		K126	-0.286412	0.705835			62	S63C	63	S63	S	C	missense	0.301541	-0.445633
	L127	0.272055	3.85898		L127	0.202048	3.85898			63	E64C	64	E64	E	C	missense	-0.0780609	0.793127
	D128	-0.0470157	-0.212399		D128	-0.194415	-0.212399			64	D65C	65	D65	D	C	missense	0.243479	-0.327495
	A129	0.233793	0.117829		A129	-0.122963	0.117829			65	K66C	66	K66	K	C	missense	-0.0989171	-0.0245023
	I130	-0.0517942	1.37678		I130	0.0718741	1.37678			66	I67C	67	I67	I	C	missense	0.199871	-0.120865
	T131	0.187634	0.235852		T131	1.29908	0.235852			67	T68C	68	T68	T	C	missense	0.309118	-0.147881
	D132	0.0170721	0.273011		D132	0.38333	0.273011			68	V69C	69	V69	V	C	missense	0.188894	0.782351
	E133	0.0386868	0.409069		E133	0.172894	0.409069			69	H70C	70	H70	H	C	missense	0.39578	NA
	E134	0.858808	5.09671		E134	1.27	5.09671			70	F71C	71	F71	F	C	missense	0.161004	0.0167651
	N135	0.0822629	-0.101188		N135	0.444093	-0.101188			71	I72C	72	I72	I	C	missense	0.238304	-0.936869
	D136	0.321929	-0.50601		D136	0.602939	-0.50601			72	N73C	73	N73	N	C	missense	-0.440722	-0.308355
	M137	0.146279	1.55543		M137	0.65043	1.55543			73	R74C	74	R74	R	C	missense	0.323735	0.936896
	L138	0.225388	4.09367		L138	-0.218654	4.09367			74	D75C	75	D75	D	C	missense	-0.0426517	-0.175055
	D139	-0.0613769	-1.04901		D139	0.97729	-1.04901			75	G76C	76	G76	G	C	missense	0.37656	0.277458
	L140	0.0576425	0.663713		L140	-0.282988	0.663713			76	E77C	77	E77	E	C	missense	-0.00193176	-0.0100821
	A141	0.0660867	6.54007		A141	0.0427552	6.54007			77	T78C	78	T78	T	C	missense	-0.0788473	NA
	Y142	-0.0737211	0.853272		Y142	-1.11357	0.853272			78	L79C	79	L79	L	C	missense	0.0852705	-0.242406
	G143	-0.09845	2.0153		G143	-0.38886	2.0153			79	T80C	80	T80	T	C	missense	0.0285442	-0.290744
	L144	-0.180128	0.987265		L144	0.00099839	0.987265			80	T81C	81	T81	T	C	missense	0.0149018	-0.279781
	T145	-0.179512	0.815171		T145	-0.599116	0.815171			81	K82C	82	K82	K	C	missense	0.296142	0.165429
	D146	0.113296	0.295792		D146	-0.150851	0.295792			82	G83C	83	G83	G	C	missense	0.0146345	0.00891105
	R147	-0.0388915	1.41743		R147	-0.267412	1.41743			83	K84C	84	K84	K	C	missense	0.22518	0.851211
	S148	0.268571	4.42055		S148	0.155706	4.42055			84	V85C	85	V85	V	C	missense	-0.197235	-0.0852588
	R149	0.788097	4.87578		R149	-0.0032396	4.87578			85	G86C	86	G86	G	C	missense	0.174911	1.40426
	L150	0.39409	4.42365		L150	0.959921	4.42365			86	D87C	87	D87	D	C	missense	-0.824306	-0.252426
	G151	0.799797	11.4515		G151	0.836921	11.4515			87	S88C	88	S88	S	C	missense	0.0569926	1.32397
	C152	1.29952	1.36693		C152	1.22304	1.36693			88	L89C	89	L89	L	C	missense	-0.261263	0.257088
	Q153	0.118974	0.020701		Q153	0.637873	0.020701			89	L90C	90	L90	L	C	missense	0.0790386	0.931007
	I154	0.4543	4.6212		I154	0.756903	4.6212			90	D91C	91	D91	D	C	missense	0.188085	0.24619
	C155	-0.381338	-0.412733		C155	-0.631939	-0.412733			91	V92C	92	V92	V	C	missense	0.194647	-0.639982
	L156	0.522795	4.38342		L156	1.40968	4.38342			92	V93C	93	V93	V	C	missense	-0.074475	0.257521
	T157	0.128075	-0.185161		T157	-0.0673672	-0.185161			93	V94C	94	V94	V	C	missense	-0.49109	0.198609
	K158	-0.255791	0.173316		K158	-0.48394	0.173316			94	E95C	95	E95	E	C	missense	-0.0222487	NA
	S159	-0.0109189	0.0513395		S159	-0.00165267	0.0513395			95	N96C	96	N96	N	C	missense	-0.323522	-0.592396
	M160	0.267268	2.18966		M160	0.665895	2.18966			96	N97C	97	N97	N	C	missense	-0.38249	-0.307977
	D161	0.0630129	2.5481		D161	0.293698	2.5481			97	L98C	98	L98	L	C	missense	-0.210077	-0.505499
	N162	0.00957742	1.05009		N162	-0.242261	1.05009			98	D99C	99	D99	D	C	missense	0.107868	0.138127
	M163	0.25929	4.70391		M163	-0.0424394	4.70391			99	I100C	100	I100	I	C	missense	-0.292396	0.942531
	T164	0.152564	0.331207		T164	0.0170674	0.331207			100	D101C	101	D101	D	C	missense	-0.242024	0.242154
	V165	0.511228	4.82139		V165	1.22948	4.82139			101	G102C	102	G102	G	C	missense	0.0125344	0.0277683
	R166	0.151608	0.918123		R166	-0.393371	0.918123			102	F103C	103	F103	F	C	missense	0.69325	0.535946
	V167	0.348909	3.29048		V167	-0.138972	3.29048			103	G104C	104	G104	G	C	missense	0.958865	1.19151
	P168	0.163002	2.8429		P168	-0.108856	2.8429			104	A105C	105	A105	A	C	missense	0.134014	-0.332981
	E169	0.264674	0.492953		E169	0.727356	0.492953			105	C106C	106	C106	C	C	silent	NA	NA
	T170	-0.0878368	-0.370221		T170	0.726872	-0.370221			106	E107C	107	E107	E	C	missense	0.0588769	0.443832
	V171	0.021559	0.103675		V171	-0.33557	0.103675			107	G108C	108	G108	G	C	missense	1.04782	0.472057
	A172	0.297901	0.0082365		A172	0.124244	0.0082365			108	T109C	109	T109	T	C	missense	-0.244304	-0.121362
	D173	0.0495491	1.0035		D173	0.351624	1.0035			109	L110C	110	L110	L	C	missense	0.438632	-1.38258
	A174	0.0222157	0.352453		A174	0.495945	0.352453			110	A111C	111	A111	A	C	missense	-0.263652	2.92318
	R175	0.0412369	0.932589		R175	-0.161062	0.932589			111	C112C	112	C112	C	C	silent	NA	NA
	Q176	0.134678	0.581858		Q176	0.477256	0.581858			112	S113C	113	S113	S	C	missense	-0.0279881	0.698541
	S177	-0.163174	0.689912		S177	-0.512573	0.689912			113	T114C	114	T114	T	C	missense	0.157868	0.117374
	I178	0.138792	-0.164173		I178	0.390328	-0.164173			114	C115C	115	C115	C	C	silent	NA	NA
	D179	0.11267	0.658153		D179	-0.302949	0.658153			115	H116C	116	H116	H	C	missense	0.0576789	0.972742
	V180	0.210351	-0.176497		V180	-0.0607011	-0.176497			116	L117C	117	L117	L	C	missense	0.075825	0.450737
	G181	-0.0669618	-0.102654		G181	0.0772775	-0.102654			117	I118C	118	I118	I	C	missense	-0.312798	-0.183247
	K182	-0.0722189	0.779176		K182	0.0141036	0.779176			118	F119C	119	F119	F	C	missense	0.132892	0.831282
	T183	-0.415651	-0.044869		T183	-0.401951	-0.044869			119	E120C	120	E120	E	C	missense	0.226912	-0.0589884
	S184	0.268643	0.58428		S184	-0.167084	0.58428			120	D121C	121	D121	D	C	missense	-0.163741	-0.25694
										121	H122C	122	H122	H	C	missense	-0.811601	NA
										122	I123C	123	I123	I	C	missense	0.148404	0.505168
										123	Y124C	124	Y124	Y	C	missense	0.198329	-0.0461472
										124	E125C	125	E125	E	C	missense	-0.816978	0.0813138
										125	K126C	126	K126	K	C	missense	-0.0261129	-0.164778
										126	L127C	127	L127	L	C	missense	NA	0.0206599
										127	D128C	128	D128	D	C	missense	0.112879	0.174451
										128	A129C	129	A129	A	C	missense	-0.310272	0.555435
										129	I130C	130	I130	I	C	missense	-0.187881	1.38412
										130	T131C	131	T131	T	C	missense	-0.20014	-0.520902
										131	D132C	132	D132	D	C	missense	-0.0894316	-0.0903714
										132	E133C	133	E133	E	C	missense	0.214856	-0.345584
										133	E134C	134	E134	E	C	missense	0.676053	1.1341
										134	N135C	135	N135	N	C	missense	0.137724	NA
										135	D136C	136	D136	D	C	missense	0.0367828	0.938195
										136	M137C	137	M137	M	C	missense	-0.596367	-0.63523
										137	L138C	138	L138	L	C	missense	-0.108234	0.25103
										138	D139C	139	D139	D	C	missense	-0.415804	-0.575843
										139	L140C	140	L140	L	C	missense	-0.0722937	-0.467165
										140	A141C	141	A141	A	C	missense	0.248539	-1.33375
										141	Y142C	142	Y142	Y	C	missense	0.284858	-0.42747
										142	G143C	143	G143	G	C	missense	-0.0429558	0.0676237
										143	L144C	144	L144	L	C	missense	0.105855	-0.264928
										144	T145C	145	T145	T	C	missense	-0.12414	-0.350899
										145	D146C	146	D146	D	C	missense	0.0800782	0.758442
										146	R147C	147	R147	R	C	missense	-0.148166	0.355534
										147	S148C	148	S148	S	C	missense	0.053719	0.319389
										148	R149C	149	R149	R	C	missense	0.905578	1.99253
										149	L150C	150	L150	L	C	missense	-0.0973108	0.196482
										150	G151C	151	G151	G	C	missense	0.338079	-0.416477
										151	C152C	152	C152	C	C	silent	NA	NA
										152	Q153C	153	Q153	Q	C	missense	-0.162791	-0.668189
										153	I154C	154	I154	I	C	missense	-0.101205	0.0571239
										154	C155C	155	C155	C	C	silent	NA	NA
										155	L156C	156	L156	L	C	missense	0.35317	0.331672
										156	T157C	157	T157	T	C	missense	0.0208072	0.205816
										157	K158C	158	K158	K	C	missense	0.225218	0.192164
										158	S159C	159	S159	S	C	missense	0.0949692	-0.0428914
										159	M160C	160	M160	M	C	missense	-0.675125	-0.515016
										160	D161C	161	D161	D	C	missense	0.349724	0.606872
										161	N162C	162	N162	N	C	missense	-0.275003	0.0594262
										162	M163C	163	M163	M	C	missense	-0.512125	0.319456
										163	T164C	164	T164	T	C	missense	0.250404	0.193916
										164	V165C	165	V165	V	C	missense	0.0301768	0.943998
										165	R166C	166	R166	R	C	missense	-0.501068	-0.211369
										166	V167C	167	V167	V	C	missense	-0.124395	0.517467
										167	P168C	168	P168	P	C	missense	0.16279	0.254164
										168	E169C	169	E169	E	C	missense	-0.222646	-0.0591438
										169	T170C	170	T170	T	C	missense	0.267927	-0.365207
										170	V171C	171	V171	V	C	missense	-0.178108	-0.0893463
										171	A172C	172	A172	A	C	missense	-0.253421	-0.16818
										172	D173C	173	D173	D	C	missense	-0.0310488	0.0714474
										173	A174C	174	A174	A	C	missense	-0.396842	NA
										174	R175C	175	R175	R	C	missense	-0.0756159	0.449781
										175	Q176C	176	Q176	Q	C	missense	0.127764	-0.157903
										176	S177C	177	S177	S	C	missense	-0.308951	NA
										177	I178C	178	I178	I	C	missense	0.576173	-0.694506
										178	D179C	179	D179	D	C	missense	0.368941	-0.227056
										179	V180C	180	V180	V	C	missense	0.234876	0.216429
										180	G181C	181	G181	G	C	missense	-0.0449479	-0.500989
										181	K182C	182	K182	K	C	missense	-0.0381447	-0.333758
										182	T183C	183	T183	T	C	missense	0.046892	-0.685768
										183	S184C	184	S184	S	C	missense	0.144604	NA
										184	A2D	2	A2	A	D	missense	0.173392	0.487206
										185	A3D	3	A3	A	D	missense	0.185832	0.572141
										186	A4D	4	A4	A	D	missense	0.119898	-0.0732988
										187	G5D	5	G5	G	D	missense	0.153083	0.630262
										188	G6D	6	G6	G	D	missense	-0.00795702	-0.859795
										189	A7D	7	A7	A	D	missense	0.0271103	0.843192
										190	R8D	8	R8	R	D	missense	0.629144	-0.107742
										191	L9D	9	L9	L	D	missense	0.403389	-0.52913
										192	L10D	10	L10	L	D	missense	0.403589	0.0466949
										193	R11D	11	R11	R	D	missense	0.509135	NA
										194	A12D	12	A12	A	D	missense	0.230606	0.264535
										195	A13D	13	A13	A	D	missense	0.542784	-0.132213
										196	S14D	14	S14	S	D	missense	0.306406	NA
										197	A15D	15	A15	A	D	missense	0.404854	0.430588
										198	V16D	16	V16	V	D	missense	0.0655016	-0.0446929
										199	L17D	17	L17	L	D	missense	0.34169	0.652781
										200	G18D	18	G18	G	D	missense	-0.232598	0.580474
										201	G19D	19	G19	G	D	missense	0.233005	0.874042
										202	P20D	20	P20	P	D	missense	-0.0902886	NA
										203	A21D	21	A21	A	D	missense	0.167793	-0.0522532
										204	G22D	22	G22	G	D	missense	NA	0.368201
										205	R23D	23	R23	R	D	missense	0.198851	NA
										206	W24D	24	W24	W	D	missense	NA	-0.665057
										207	L25D	25	L25	L	D	missense	-0.702732	NA
										208	H26D	26	H26	H	D	missense	0.26687	0.193195
										209	H27D	27	H27	H	D	missense	-0.0234949	-0.506759
										210	A28D	28	A28	A	D	missense	0.233043	-0.10916
										211	G29D	29	G29	G	D	missense	0.238385	NA
										212	S30D	30	S30	S	D	missense	0.4131	0.889815
										213	R31D	31	R31	R	D	missense	NA	0.390183
										214	A32D	32	A32	A	D	missense	0.119225	NA
										215	G33D	33	G33	G	D	missense	NA	0.212681
										216	S34D	34	S34	S	D	missense	0.0927922	-0.389093
										217	S35D	35	S35	S	D	missense	0.266585	1.128
										218	G36D	36	G36	G	D	missense	-0.0688649	0.737034
										219	L37D	37	L37	L	D	missense	-0.0765275	-0.368898
										220	L38D	38	L38	L	D	missense	0.131577	-0.1869
										221	R39D	39	R39	R	D	missense	-0.216955	1.06519
										222	N40D	40	N40	N	D	missense	-0.358565	-0.576819
										223	R41D	41	R41	R	D	missense	0.137128	-0.208588
										224	G42D	42	G42	G	D	missense	-0.167889	0.161895
										225	P43D	43	P43	P	D	missense	-0.288828	-0.259336
										226	G44D	44	G44	G	D	missense	-0.013248	-0.461041
										227	G45D	45	G45	G	D	missense	-0.348266	0.907276
										228	S46D	46	S46	S	D	missense	0.693954	0.458115
										229	A47D	47	A47	A	D	missense	0.727972	0.746102
										230	E48D	48	E48	E	D	missense	0.622708	0.468571
										231	A49D	49	A49	A	D	missense	0.200908	NA
										232	S50D	50	S50	S	D	missense	-0.421504	-0.998604
										233	R51D	51	R51	R	D	missense	-0.0948605	-0.181436
										234	S52D	52	S52	S	D	missense	0.201497	0.945948
										235	L53D	53	L53	L	D	missense	-0.0291081	NA
										236	S54D	54	S54	S	D	missense	-0.0273783	-0.0230542
										237	V55D	55	V55	V	D	missense	-0.0141572	NA
										238	S56D	56	S56	S	D	missense	-0.744591	0.382894
										239	A57D	57	A57	A	D	missense	0.101821	-0.382432
										240	R58D	58	R58	R	D	missense	-0.139151	-0.302941
										241	A59D	59	A59	A	D	missense	-0.0282247	0.274363
										242	R60D	60	R60	R	D	missense	NA	0.0453495
										243	S61D	61	S61	S	D	missense	1.00862	1.92589
										244	S62D	62	S62	S	D	missense	0.268535	1.05382
										245	S63D	63	S63	S	D	missense	-0.27211	-0.143409
										246	E64D	64	E64	E	D	missense	0.0680994	-0.0197306
										247	D65D	65	D65	D	D	silent	NA	NA
										248	K66D	66	K66	K	D	missense	-0.0969834	NA
										249	I67D	67	I67	I	D	missense	1.08299	1.12762
										250	T68D	68	T68	T	D	missense	0.0866507	0.164042
										251	V69D	69	V69	V	D	missense	1.04055	1.26238
										252	H70D	70	H70	H	D	missense	0.329991	1.31282
										253	F71D	71	F71	F	D	missense	1.09901	1.366
										254	I72D	72	I72	I	D	missense	0.340429	-0.132112
										255	N73D	73	N73	N	D	missense	0.281592	-0.229815
										256	R74D	74	R74	R	D	missense	0.558215	1.28
										257	D75D	75	D75	D	D	silent	NA	NA
										258	G76D	76	G76	G	D	missense	0.209605	1.46498
										259	E77D	77	E77	E	D	missense	-0.610104	-0.900014
										260	T78D	78	T78	T	D	missense	0.00307206	-0.426593
										261	L79D	79	L79	L	D	missense	0.287499	-0.0666874
										262	T80D	80	T80	T	D	missense	-0.0430777	-0.130001
										263	T81D	81	T81	T	D	missense	-0.110404	-0.615573
										264	K82D	82	K82	K	D	missense	-0.580432	-0.292616
										265	G83D	83	G83	G	D	missense	0.697209	0.804228
										266	K84D	84	K84	K	D	missense	-0.0908478	0.0438814
										267	V85D	85	V85	V	D	missense	0.120133	-0.18918
										268	G86D	86	G86	G	D	missense	0.248374	-0.688838
										269	D87D	87	D87	D	D	silent	NA	NA
										270	S88D	88	S88	S	D	missense	NA	0.110183
										271	L89D	89	L89	L	D	missense	1.10938	1.26
										272	L90D	90	L90	L	D	missense	0.477827	0.245155
										273	D91D	91	D91	D	D	silent	NA	NA
										274	V92D	92	V92	V	D	missense	1.07106	1.12808
										275	V93D	93	V93	V	D	missense	0.877243	0.496244
										276	V94D	94	V94	V	D	missense	-0.312918	NA
										277	E95D	95	E95	E	D	missense	0.125804	0.100308
										278	N96D	96	N96	N	D	missense	0.10377	0.220196
										279	N97D	97	N97	N	D	missense	0.0523489	-0.621694
										280	L98D	98	L98	L	D	missense	0.340674	0.871171
										281	D99D	99	D99	D	D	silent	NA	NA
										282	I100D	100	I100	I	D	missense	0.408971	-0.663074
										283	D101D	101	D101	D	D	silent	NA	NA
										284	G102D	102	G102	G	D	missense	-0.0623245	-0.52563
										285	F103D	103	F103	F	D	missense	1.07433	0.779099
										286	G104D	104	G104	G	D	missense	1.11988	0.430131
										287	A105D	105	A105	A	D	missense	0.043905	0.0751283
										288	C106D	106	C106	C	D	missense	1.03078	1.30313
										289	E107D	107	E107	E	D	missense	-0.195057	0.682837
										290	G108D	108	G108	G	D	missense	0.898082	0.445738
										291	T109D	109	T109	T	D	missense	-0.669139	0.407258
										292	L110D	110	L110	L	D	missense	0.955109	0.687223
										293	A111D	111	A111	A	D	missense	-0.231066	0.496977
										294	C112D	112	C112	C	D	missense	0.90552	2.01642
										295	S113D	113	S113	S	D	missense	0.393574	0.643594
										296	T114D	114	T114	T	D	missense	0.795063	0.798426
										297	C115D	115	C115	C	D	missense	1.16308	0.978696
										298	H116D	116	H116	H	D	missense	0.159498	-0.115216
										299	L117D	117	L117	L	D	missense	1.18601	0.854941
										300	I118D	118	I118	I	D	missense	0.0488131	0.0453003
										301	F119D	119	F119	F	D	missense	1.06483	1.0154
										302	E120D	120	E120	E	D	missense	0.203122	0.977919
										303	D121D	121	D121	D	D	silent	NA	NA
										304	H122D	122	H122	H	D	missense	-0.342696	NA
										305	I123D	123	I123	I	D	missense	0.247924	0.132091
										306	Y124D	124	Y124	Y	D	missense	0.0879568	0.871747
										307	E125D	125	E125	E	D	missense	0.426429	0.468918
										308	K126D	126	K126	K	D	missense	0.116403	0.254559
										309	L127D	127	L127	L	D	missense	0.521259	-0.109761
										310	D128D	128	D128	D	D	silent	NA	NA
										311	A129D	129	A129	A	D	missense	-0.230096	0.439287
										312	I130D	130	I130	I	D	missense	0.589789	0.0795475
										313	T131D	131	T131	T	D	missense	0.126779	-0.229818
										314	D132D	132	D132	D	D	silent	NA	NA
										315	E133D	133	E133	E	D	missense	0.318751	0.452932
										316	E134D	134	E134	E	D	missense	0.911039	1.2101
										317	N135D	135	N135	N	D	missense	0.117242	0.904536
										318	D136D	136	D136	D	D	silent	NA	NA
										319	M137D	137	M137	M	D	missense	0.813239	0.151726
										320	L138D	138	L138	L	D	missense	1.10912	1.03739
										321	D139D	139	D139	D	D	silent	NA	NA
										322	L140D	140	L140	L	D	missense	-0.319158	-0.307845
										323	A141D	141	A141	A	D	missense	0.177945	-0.444879
										324	Y142D	142	Y142	Y	D	missense	-0.227581	1.11579
										325	G143D	143	G143	G	D	missense	0.241857	0.589973
										326	L144D	144	L144	L	D	missense	0.171013	-0.877056
										327	T145D	145	T145	T	D	missense	-0.00305781	-0.249776
										328	D146D	146	D146	D	D	silent	NA	NA
										329	R147D	147	R147	R	D	missense	0.339104	0.313939
										330	S148D	148	S148	S	D	missense	0.4877	0.490512
										331	R149D	149	R149	R	D	missense	1.08234	0.94304
										332	L150D	150	L150	L	D	missense	1.08695	0.981579
										333	G151D	151	G151	G	D	missense	1.22479	1.19139
										334	C152D	152	C152	C	D	missense	1.10293	1.18558
										335	Q153D	153	Q153	Q	D	missense	0.673599	0.614962
										336	I154D	154	I154	I	D	missense	1.18384	1.21591
										337	C155D	155	C155	C	D	missense	0.240262	-1.75913
										338	L156D	156	L156	L	D	missense	1.12262	0.926181
										339	T157D	157	T157	T	D	missense	0.101793	-0.274785
										340	K158D	158	K158	K	D	missense	0.233289	0.950166
										341	S159D	159	S159	S	D	missense	-1.07427	-0.413894
										342	M160D	160	M160	M	D	missense	-0.131813	0.102673
										343	D161D	161	D161	D	D	silent	NA	NA
										344	N162D	162	N162	N	D	missense	-0.354281	0.0725315
										345	M163D	163	M163	M	D	missense	1.15696	0.5137
										346	T164D	164	T164	T	D	missense	0.108466	0.817519
										347	V165D	165	V165	V	D	missense	1.12053	0.895311
										348	R166D	166	R166	R	D	missense	0.374813	-0.407036
										349	V167D	167	V167	V	D	missense	0.488927	0.994725
										350	P168D	168	P168	P	D	missense	0.402633	1.02817
										351	E169D	169	E169	E	D	missense	-0.463676	1.12796
										352	T170D	170	T170	T	D	missense	0.239404	NA
										353	V171D	171	V171	V	D	missense	-0.591691	-0.239466
										354	A172D	172	A172	A	D	missense	0.0895527	1.1145
										355	D173D	173	D173	D	D	silent	NA	NA
										356	A174D	174	A174	A	D	missense	-0.994732	0.361126
										357	R175D	175	R175	R	D	missense	0.147576	1.25304
										358	Q176D	176	Q176	Q	D	missense	-0.117765	-0.177286
										359	S177D	177	S177	S	D	missense	-1.43595	-0.675414
										360	I178D	178	I178	I	D	missense	0.155806	1.21394
										361	D179D	179	D179	D	D	silent	NA	NA
										362	V180D	180	V180	V	D	missense	0.292777	NA
										363	G181D	181	G181	G	D	missense	0.216902	-0.437709
										364	K182D	182	K182	K	D	missense	0.0891214	NA
										365	T183D	183	T183	T	D	missense	0.0531767	-0.221522
										366	S184D	184	S184	S	D	missense	-0.159411	0.844659
										367	A2E	2	A2	A	E	missense	-0.260469	0.751552
										368	A3E	3	A3	A	E	missense	0.298861	1.2063
										369	A4E	4	A4	A	E	missense	-0.0300316	-0.0483505
										370	G5E	5	G5	G	E	missense	-0.0118337	0.750129
										371	G6E	6	G6	G	E	missense	0.0669152	NA
										372	A7E	7	A7	A	E	missense	0.407417	NA
										373	R8E	8	R8	R	E	missense	0.00393189	-0.12052
										374	L9E	9	L9	L	E	missense	0.282059	-0.224338
										375	L10E	10	L10	L	E	missense	0.306686	-0.180377
										376	R11E	11	R11	R	E	missense	-0.0252441	-0.274824
										377	A12E	12	A12	A	E	missense	0.118418	0.750557
										378	A13E	13	A13	A	E	missense	0.269355	0.0260281
										379	S14E	14	S14	S	E	missense	0.365852	0.44203
										380	A15E	15	A15	A	E	missense	0.311318	-0.230594
										381	V16E	16	V16	V	E	missense	-0.716371	NA
										382	L17E	17	L17	L	E	missense	0.227199	NA
										383	G18E	18	G18	G	E	missense	-0.165309	-0.152209
										384	G19E	19	G19	G	E	missense	0.245862	-0.0280354
										385	P20E	20	P20	P	E	missense	0.161686	1.07916
										386	A21E	21	A21	A	E	missense	-0.0482919	-0.444331
										387	G22E	22	G22	G	E	missense	-0.419829	-0.0922012
										388	R23E	23	R23	R	E	missense	0.00774794	NA
										389	W24E	24	W24	W	E	missense	0.457577	-0.437513
										390	L25E	25	L25	L	E	missense	-0.135051	-0.0781829
										391	H26E	26	H26	H	E	missense	0.355738	0.954721
										392	H27E	27	H27	H	E	missense	-0.316364	-0.0256788
										393	A28E	28	A28	A	E	missense	0.300836	-0.430818
										394	G29E	29	G29	G	E	missense	0.324422	0.361152
										395	S30E	30	S30	S	E	missense	0.181154	-0.187613
										396	R31E	31	R31	R	E	missense	-0.00724168	NA
										397	A32E	32	A32	A	E	missense	0.294978	-0.00588414
										398	G33E	33	G33	G	E	missense	0.197411	-0.758744
										399	S34E	34	S34	S	E	missense	-0.123536	-0.638562
										400	S35E	35	S35	S	E	missense	-0.061721	-0.644161
										401	G36E	36	G36	G	E	missense	0.291913	0.257183
										402	L37E	37	L37	L	E	missense	-0.0101234	-0.121086
										403	L38E	38	L38	L	E	missense	0.0189691	0.931436
										404	R39E	39	R39	R	E	missense	-0.217313	0.936039
										405	N40E	40	N40	N	E	missense	0.117582	NA
										406	R41E	41	R41	R	E	missense	0.0686498	-0.797984
										407	G42E	42	G42	G	E	missense	-0.301769	0.670383
										408	P43E	43	P43	P	E	missense	0.223629	0.236379
										409	G44E	44	G44	G	E	missense	0.196648	1.11681
										410	G45E	45	G45	G	E	missense	0.346052	1.06554
										411	S46E	46	S46	S	E	missense	0.843714	0.525845
										412	A47E	47	A47	A	E	missense	0.690533	0.694053
										413	E48E	48	E48	E	E	silent	NA	NA
										414	A49E	49	A49	A	E	missense	0.155454	NA
										415	S50E	50	S50	S	E	missense	0.344047	0.116102
										416	R51E	51	R51	R	E	missense	-0.315975	-0.168243
										417	S52E	52	S52	S	E	missense	0.648192	0.0946329
										418	L53E	53	L53	L	E	missense	0.205541	-0.802821
										419	S54E	54	S54	S	E	missense	-0.296802	0.750864
										420	V55E	55	V55	V	E	missense	-0.306554	NA
										421	S56E	56	S56	S	E	missense	0.234032	0.0723257
										422	A57E	57	A57	A	E	missense	-0.0704672	-0.932675
										423	R58E	58	R58	R	E	missense	-0.28764	-0.142322
										424	A59E	59	A59	A	E	missense	-0.24539	0.170812
										425	R60E	60	R60	R	E	missense	-0.329445	0.272479
										426	S61E	61	S61	S	E	missense	0.46763	NA
										427	S62E	62	S62	S	E	missense	0.0385687	NA
										428	S63E	63	S63	S	E	missense	0.198821	-0.45132
										429	E64E	64	E64	E	E	silent	NA	NA
										430	D65E	65	D65	D	E	missense	-0.13887	0.0870385
										431	K66E	66	K66	K	E	missense	-0.297363	-0.117939
										432	I67E	67	I67	I	E	missense	0.962877	0.880959
										433	T68E	68	T68	T	E	missense	-0.318093	-0.497377
										434	V69E	69	V69	V	E	missense	1.06141	1.54977
										435	H70E	70	H70	H	E	missense	0.147706	0.829454
										436	F71E	71	F71	F	E	missense	1.02304	1.49715
										437	I72E	72	I72	I	E	missense	-0.111345	-0.294927
										438	N73E	73	N73	N	E	missense	0.311209	0.82288
										439	R74E	74	R74	R	E	missense	-0.261356	NA
										440	D75E	75	D75	D	E	missense	0.271007	0.128448
										441	G76E	76	G76	G	E	missense	-0.687913	0.0104946
										442	E77E	77	E77	E	E	silent	NA	NA
										443	T78E	78	T78	T	E	missense	0.170689	2.14166
										444	L79E	79	L79	L	E	missense	0.0988506	-0.00345479
										445	T80E	80	T80	T	E	missense	0.301182	-0.0351313
										446	T81E	81	T81	T	E	missense	0.272634	0.036113
										447	K82E	82	K82	K	E	missense	0.0244949	-0.309337
										448	G83E	83	G83	G	E	missense	0.881229	0.975411
										449	K84E	84	K84	K	E	missense	0.218196	-0.390365
										450	V85E	85	V85	V	E	missense	-0.0550165	-0.247744
										451	G86E	86	G86	G	E	missense	0.115413	0.851496
										452	D87E	87	D87	D	E	missense	-0.224454	0.0766244
										453	S88E	88	S88	S	E	missense	0.288557	0.369694
										454	L89E	89	L89	L	E	missense	0.919112	0.768421
										455	L90E	90	L90	L	E	missense	0.187181	0.204906
										456	D91E	91	D91	D	E	missense	-0.0305291	1.04255
										457	V92E	92	V92	V	E	missense	0.961138	0.462517
										458	V93E	93	V93	V	E	missense	0.230917	-0.849905
										459	V94E	94	V94	V	E	missense	0.00926439	-0.0580059
										460	E95E	95	E95	E	E	silent	NA	NA
										461	N96E	96	N96	N	E	missense	0.240636	-0.434947
										462	N97E	97	N97	N	E	missense	-0.210671	-1.27856
										463	L98E	98	L98	L	E	missense	0.00205444	0.172106
										464	D99E	99	D99	D	E	missense	0.144037	0.198966
										465	I100E	100	I100	I	E	missense	0.166946	0.0989696
										466	D101E	101	D101	D	E	missense	0.0987217	-0.481394
										467	G102E	102	G102	G	E	missense	0.426545	-0.162964
										468	F103E	103	F103	F	E	missense	0.983038	0.678632
										469	G104E	104	G104	G	E	missense	1.19291	0.941342
										470	A105E	105	A105	A	E	missense	0.162934	-0.501752
										471	C106E	106	C106	C	E	missense	1.0572	1.29991
										472	E107E	107	E107	E	E	silent	NA	NA
										473	G108E	108	G108	G	E	missense	1.01422	0.919704
										474	T109E	109	T109	T	E	missense	-0.139928	NA
										475	L110E	110	L110	L	E	missense	0.704425	0.546951
										476	A111E	111	A111	A	E	missense	-0.192999	1.05208
										477	C112E	112	C112	C	E	missense	1.06806	0.95052
										478	S113E	113	S113	S	E	missense	0.672046	-0.213896
										479	T114E	114	T114	T	E	missense	0.81111	1.08981
										480	C115E	115	C115	C	E	missense	1.27294	0.989875
										481	H116E	116	H116	H	E	missense	-0.124266	0.105916
										482	L117E	117	L117	L	E	missense	1.04822	0.744895
										483	I118E	118	I118	I	E	missense	-0.0205237	-0.050496
										484	F119E	119	F119	F	E	missense	1.03672	1.20808
										485	E120E	120	E120	E	E	silent	NA	NA
										486	D121E	121	D121	D	E	missense	0.304012	-0.162095
										487	H122E	122	H122	H	E	missense	0.136963	NA
										488	I123E	123	I123	I	E	missense	0.111229	-0.216794
										489	Y124E	124	Y124	Y	E	missense	0.160065	0.746843
										490	E125E	125	E125	E	E	silent	NA	NA
										491	K126E	126	K126	K	E	missense	-0.284869	0.944594
										492	L127E	127	L127	L	E	missense	0.572525	0.535818
										493	D128E	128	D128	D	E	missense	0.267365	0.301424
										494	A129E	129	A129	A	E	missense	-0.446566	-0.332555
										495	I130E	130	I130	I	E	missense	-0.0509905	-0.418684
										496	T131E	131	T131	T	E	missense	0.357254	-0.394744
										497	D132E	132	D132	D	E	missense	0.298624	0.370703
										498	E133E	133	E133	E	E	silent	NA	NA
										499	E134E	134	E134	E	E	silent	NA	NA
										500	N135E	135	N135	N	E	missense	-0.00673854	0.0823387
										501	D136E	136	D136	D	E	missense	0.195569	0.183204
										502	M137E	137	M137	M	E	missense	-0.366441	0.879163
										503	L138E	138	L138	L	E	missense	0.985694	0.639383
										504	D139E	139	D139	D	E	missense	0.146649	0.513493
										505	L140E	140	L140	L	E	missense	0.271455	NA
										506	A141E	141	A141	A	E	missense	0.303823	-0.296537
										507	Y142E	142	Y142	Y	E	missense	-0.1001	-0.695421
										508	G143E	143	G143	G	E	missense	-0.312399	-0.391394
										509	L144E	144	L144	L	E	missense	0.115803	0.083655
										510	T145E	145	T145	T	E	missense	-0.0342749	-0.34431
										511	D146E	146	D146	D	E	missense	0.138405	0.321208
										512	R147E	147	R147	R	E	missense	0.159288	-0.254839
										513	S148E	148	S148	S	E	missense	0.489159	1.23409
										514	R149E	149	R149	R	E	missense	1.1265	1.11049
										515	L150E	150	L150	L	E	missense	0.981416	1.26996
										516	G151E	151	G151	G	E	missense	1.05774	1.01018
										517	C152E	152	C152	C	E	missense	1.03228	1.10185
										518	Q153E	153	Q153	Q	E	missense	0.283012	1.19917
										519	I154E	154	I154	I	E	missense	1.05045	0.819426
										520	C155E	155	C155	C	E	missense	-0.828493	-0.235739
										521	L156E	156	L156	L	E	missense	1.1072	1.5288
										522	T157E	157	T157	T	E	missense	0.0855178	-0.0584375
										523	K158E	158	K158	K	E	missense	-0.265162	0.159056
										524	S159E	159	S159	S	E	missense	-0.499065	-0.340405
										525	M160E	160	M160	M	E	missense	0.142959	-0.298772
										526	D161E	161	D161	D	E	missense	-0.0245955	0.70466
										527	N162E	162	N162	N	E	missense	0.0612301	0.838304
										528	M163E	163	M163	M	E	missense	0.522375	0.691264
										529	T164E	164	T164	T	E	missense	-0.00917726	0.118952
										530	V165E	165	V165	V	E	missense	1.05753	1.35367
										531	R166E	166	R166	R	E	missense	-0.677012	-0.967254
										532	V167E	167	V167	V	E	missense	0.135869	0.156016
										533	P168E	168	P168	P	E	missense	0.407697	-0.104822
										534	E169E	169	E169	E	E	silent	NA	NA
										535	T170E	170	T170	T	E	missense	0.0373095	-0.64412
										536	V171E	171	V171	V	E	missense	0.181869	-0.19245
										537	A172E	172	A172	A	E	missense	0.235896	0.925577
										538	D173E	173	D173	D	E	missense	0.188415	1.26669
										539	A174E	174	A174	A	E	missense	-0.219322	0.0346572
										540	R175E	175	R175	R	E	missense	0.416669	0.643397
										541	Q176E	176	Q176	Q	E	missense	0.157014	-0.68463
										542	S177E	177	S177	S	E	missense	-0.081533	-0.0190212
										543	I178E	178	I178	I	E	missense	0.199612	-0.113511
										544	D179E	179	D179	D	E	missense	-0.000144453	0.0611433
										545	V180E	180	V180	V	E	missense	-0.352383	-0.140929
										546	G181E	181	G181	G	E	missense	-0.222904	-0.400387
										547	K182E	182	K182	K	E	missense	-0.362812	-1.18551
										548	T183E	183	T183	T	E	missense	-1.0214	-0.186647
										549	S184E	184	S184	S	E	missense	-0.0286403	1.03304
										550	A2F	2	A2	A	F	missense	0.0573433	-0.164167
										551	A3F	3	A3	A	F	missense	-0.337727	0.00340095
										552	A4F	4	A4	A	F	missense	-0.32624	0.0679701
										553	G5F	5	G5	G	F	missense	0.227863	0.695163
										554	G6F	6	G6	G	F	missense	0.152525	-0.29386
										555	A7F	7	A7	A	F	missense	0.0990872	0.612255
										556	R8F	8	R8	R	F	missense	-0.388148	-0.79771
										557	L9F	9	L9	L	F	missense	-0.0602801	0.0923938
										558	L10F	10	L10	L	F	missense	-0.0903859	-0.00540272
										559	R11F	11	R11	R	F	missense	0.138927	-0.473514
										560	A12F	12	A12	A	F	missense	0.00608911	-0.1476
										561	A13F	13	A13	A	F	missense	0.0207665	1.33963
										562	S14F	14	S14	S	F	missense	-0.657471	NA
										563	A15F	15	A15	A	F	missense	-0.0556548	-0.869991
										564	V16F	16	V16	V	F	missense	-0.900117	0.654369
										565	L17F	17	L17	L	F	missense	-0.360578	0.252176
										566	G18F	18	G18	G	F	missense	0.00932137	0.789863
										567	G19F	19	G19	G	F	missense	0.0718656	0.184737
										568	P20F	20	P20	P	F	missense	-0.20088	NA
										569	A21F	21	A21	A	F	missense	-0.2676	0.113132
										570	G22F	22	G22	G	F	missense	0.555097	NA
										571	R23F	23	R23	R	F	missense	NA	NA
										572	W24F	24	W24	W	F	missense	0.285665	0.448035
										573	L25F	25	L25	L	F	missense	NA	0.84451
										574	H26F	26	H26	H	F	missense	0.206085	-0.237119
										575	H27F	27	H27	H	F	missense	0.195893	0.36307
										576	A28F	28	A28	A	F	missense	0.368258	0.0914484
										577	G29F	29	G29	G	F	missense	-0.117944	-0.149138
										578	S30F	30	S30	S	F	missense	-0.244239	-0.199554
										579	R31F	31	R31	R	F	missense	-0.115614	0.357097
										580	A32F	32	A32	A	F	missense	0.3038	0.0329727
										581	G33F	33	G33	G	F	missense	0.0743284	0.636518
										582	S34F	34	S34	S	F	missense	0.0027957	-0.300768
										583	S35F	35	S35	S	F	missense	-0.397892	0.530312
										584	G36F	36	G36	G	F	missense	-0.160265	-0.239141
										585	L37F	37	L37	L	F	missense	0.03355	0.00174889
										586	L38F	38	L38	L	F	missense	0.294262	0.134592
										587	R39F	39	R39	R	F	missense	0.0890682	-0.0588107
										588	N40F	40	N40	N	F	missense	-0.010006	0.266014
										589	R41F	41	R41	R	F	missense	0.346756	-0.469074
										590	G42F	42	G42	G	F	missense	-0.0705327	-0.21005
										591	P43F	43	P43	P	F	missense	-0.0201283	0.8218
										592	G44F	44	G44	G	F	missense	-0.255447	-0.00391916
										593	G45F	45	G45	G	F	missense	-0.169752	-0.166518
										594	S46F	46	S46	S	F	missense	0.278703	0.76864
										595	A47F	47	A47	A	F	missense	0.851837	1.02882
										596	E48F	48	E48	E	F	missense	0.808813	0.523278
										597	A49F	49	A49	A	F	missense	0.00966158	-0.0172872
										598	S50F	50	S50	S	F	missense	NA	-0.39599
										599	R51F	51	R51	R	F	missense	0.268868	0.663651
										600	S52F	52	S52	S	F	missense	0.556326	NA
										601	L53F	53	L53	L	F	missense	0.297618	-0.024301
										602	S54F	54	S54	S	F	missense	0.137973	0.0640781
										603	V55F	55	V55	V	F	missense	0.0901153	-0.33944
										604	S56F	56	S56	S	F	missense	0.177293	NA
										605	A57F	57	A57	A	F	missense	-0.681131	-0.201746
										606	R58F	58	R58	R	F	missense	-0.105162	-0.229164
										607	A59F	59	A59	A	F	missense	0.319323	-0.720546
										608	R60F	60	R60	R	F	missense	0.0888014	-0.200593
										609	S61F	61	S61	S	F	missense	-0.101963	NA
										610	S62F	62	S62	S	F	missense	0.0749881	0.424932
										611	S63F	63	S63	S	F	missense	0.035518	-0.0458289
										612	E64F	64	E64	E	F	missense	0.0956399	NA
										613	D65F	65	D65	D	F	missense	-0.512499	-0.118831
										614	K66F	66	K66	K	F	missense	-0.158278	-0.675823
										615	I67F	67	I67	I	F	missense	0.0412912	-0.46022
										616	T68F	68	T68	T	F	missense	-0.000655469	0.913705
										617	V69F	69	V69	V	F	missense	-0.80936	-0.239864
										618	H70F	70	H70	H	F	missense	0.152289	0.385297
										619	F71F	71	F71	F	F	silent	NA	NA
										620	I72F	72	I72	I	F	missense	-0.0217785	-0.0982352
										621	N73F	73	N73	N	F	missense	0.238133	-0.333599
										622	R74F	74	R74	R	F	missense	0.532743	-0.0247808
										623	D75F	75	D75	D	F	missense	-0.548327	0.354838
										624	G76F	76	G76	G	F	missense	-0.264117	-0.272529
										625	E77F	77	E77	E	F	missense	-0.641667	0.939928
										626	T78F	78	T78	T	F	missense	NA	-0.76462
										627	L79F	79	L79	L	F	missense	0.0893115	-0.166462
										628	T80F	80	T80	T	F	missense	0.472536	-0.711501
										629	T81F	81	T81	T	F	missense	0.140643	NA
										630	K82F	82	K82	K	F	missense	-0.53124	-0.243224
										631	G83F	83	G83	G	F	missense	0.576002	0.231089
										632	K84F	84	K84	K	F	missense	0.195044	0.126815
										633	V85F	85	V85	V	F	missense	0.217467	1.048
										634	G86F	86	G86	G	F	missense	0.286842	-0.570725
										635	D87F	87	D87	D	F	missense	0.19514	-0.393208
										636	S88F	88	S88	S	F	missense	0.301499	NA
										637	L89F	89	L89	L	F	missense	0.705567	0.454022
										638	L90F	90	L90	L	F	missense	0.00898488	-0.179333
										639	D91F	91	D91	D	F	missense	0.290463	-0.218734
										640	V92F	92	V92	V	F	missense	0.0178056	0.0606494
										641	V93F	93	V93	V	F	missense	0.266231	-0.37737
										642	V94F	94	V94	V	F	missense	-0.376077	-0.41103
										643	E95F	95	E95	E	F	missense	-0.339374	-0.0798302
										644	N96F	96	N96	N	F	missense	0.145079	-0.463706
										645	N97F	97	N97	N	F	missense	0.103168	-0.943391
										646	L98F	98	L98	L	F	missense	-0.0231541	-0.902297
										647	D99F	99	D99	D	F	missense	-0.0227401	0.0628725
										648	I100F	100	I100	I	F	missense	-0.0589114	-0.58573
										649	D101F	101	D101	D	F	missense	-0.331863	0.0209315
										650	G102F	102	G102	G	F	missense	-0.00948816	-0.289129
										651	F103F	103	F103	F	F	silent	NA	NA
										652	G104F	104	G104	G	F	missense	0.646836	0.268078
										653	A105F	105	A105	A	F	missense	0.068218	0.145751
										654	C106F	106	C106	C	F	missense	1.02907	1.4384
										655	E107F	107	E107	E	F	missense	-0.754105	-1.14229
										656	G108F	108	G108	G	F	missense	1.11956	0.938137
										657	T109F	109	T109	T	F	missense	-0.984726	-0.223282
										658	L110F	110	L110	L	F	missense	0.166579	0.528019
										659	A111F	111	A111	A	F	missense	-1.42213	0.413646
										660	C112F	112	C112	C	F	missense	1.01942	1.24973
										661	S113F	113	S113	S	F	missense	0.0249274	0.71688
										662	T114F	114	T114	T	F	missense	0.685337	0.235472
										663	C115F	115	C115	C	F	missense	1.00296	1.25228
										664	H116F	116	H116	H	F	missense	0.689968	0.870397
										665	L117F	117	L117	L	F	missense	0.175908	0.205615
										666	I118F	118	I118	I	F	missense	-0.00550324	-0.412173
										667	F119F	119	F119	F	F	silent	NA	NA
										668	E120F	120	E120	E	F	missense	0.141049	-0.0751249
										669	D121F	121	D121	D	F	missense	0.353298	NA
										670	H122F	122	H122	H	F	missense	-0.949288	NA
										671	I123F	123	I123	I	F	missense	-0.346444	0.31174
										672	Y124F	124	Y124	Y	F	missense	-0.497146	-0.224798
										673	E125F	125	E125	E	F	missense	-0.240818	0.00283882
										674	K126F	126	K126	K	F	missense	-0.0091609	0.517341
										675	L127F	127	L127	L	F	missense	-0.387884	-0.404923
										676	D128F	128	D128	D	F	missense	-0.375917	0.33835
										677	A129F	129	A129	A	F	missense	0.0440106	-0.226635
										678	I130F	130	I130	I	F	missense	0.210848	-0.284661
										679	T131F	131	T131	T	F	missense	-1.02565	0.442885
										680	D132F	132	D132	D	F	missense	-0.0217929	-0.335535
										681	E133F	133	E133	E	F	missense	-0.179698	-0.560268
										682	E134F	134	E134	E	F	missense	1.23101	1.01347
										683	N135F	135	N135	N	F	missense	0.440042	-0.598902
										684	D136F	136	D136	D	F	missense	0.492931	-0.849539
										685	M137F	137	M137	M	F	missense	-0.0750447	-0.699986
										686	L138F	138	L138	L	F	missense	0.0534981	-0.0648005
										687	D139F	139	D139	D	F	missense	0.256805	0.81865
										688	L140F	140	L140	L	F	missense	-0.343898	0.77998
										689	A141F	141	A141	A	F	missense	-0.220118	1.02768
										690	Y142F	142	Y142	Y	F	missense	0.0437693	0.876139
										691	G143F	143	G143	G	F	missense	-0.33498	0.342709
										692	L144F	144	L144	L	F	missense	-0.292829	1.23242
										693	T145F	145	T145	T	F	missense	-0.257504	-0.0340796
										694	D146F	146	D146	D	F	missense	-0.0311478	0.865529
										695	R147F	147	R147	R	F	missense	0.10414	-0.383905
										696	S148F	148	S148	S	F	missense	0.403795	0.53719
										697	R149F	149	R149	R	F	missense	0.872088	1.07719
										698	L150F	150	L150	L	F	missense	0.243536	-0.211146
										699	G151F	151	G151	G	F	missense	1.04439	1.32449
										700	C152F	152	C152	C	F	missense	1.09555	2.07505
										701	Q153F	153	Q153	Q	F	missense	0.594866	0.361147
										702	I154F	154	I154	I	F	missense	0.838717	0.781338
										703	C155F	155	C155	C	F	missense	-0.0472732	-0.0931526
										704	L156F	156	L156	L	F	missense	0.598578	-0.0359578
										705	T157F	157	T157	T	F	missense	0.0938391	0.98626
										706	K158F	158	K158	K	F	missense	0.240717	0.189025
										707	S159F	159	S159	S	F	missense	-0.797964	0.523294
										708	M160F	160	M160	M	F	missense	0.0867779	0.148653
										709	D161F	161	D161	D	F	missense	0.305122	0.236302
										710	N162F	162	N162	N	F	missense	0.167416	-0.24427
										711	M163F	163	M163	M	F	missense	0.518248	-0.419613
										712	T164F	164	T164	T	F	missense	0.0234991	-0.399572
										713	V165F	165	V165	V	F	missense	0.529649	0.28627
										714	R166F	166	R166	R	F	missense	-0.233013	0.799129
										715	V167F	167	V167	V	F	missense	0.518042	NA
										716	P168F	168	P168	P	F	missense	0.153106	0.79835
										717	E169F	169	E169	E	F	missense	-0.45466	0.0831073
										718	T170F	170	T170	T	F	missense	0.262407	0.825714
										719	V171F	171	V171	V	F	missense	0.0551904	-0.418546
										720	A172F	172	A172	A	F	missense	-0.0712446	0.240813
										721	D173F	173	D173	D	F	missense	0.305849	-0.081504
										722	A174F	174	A174	A	F	missense	-1.01921	-1.07402
										723	R175F	175	R175	R	F	missense	0.20811	0.0272487
										724	Q176F	176	Q176	Q	F	missense	-0.290039	0.182236
										725	S177F	177	S177	S	F	missense	-0.0240854	-0.0862191
										726	I178F	178	I178	I	F	missense	-0.213934	0.801066
										727	D179F	179	D179	D	F	missense	-0.352007	0.994954
										728	V180F	180	V180	V	F	missense	0.0634894	0.0689376
										729	G181F	181	G181	G	F	missense	0.316172	0.166561
										730	K182F	182	K182	K	F	missense	0.102759	-0.110322
										731	T183F	183	T183	T	F	missense	0.0658257	-0.198567
										732	S184F	184	S184	S	F	missense	0.300109	-0.432363
										733	A2G	2	A2	A	G	missense	0.451266	NA
										734	A3G	3	A3	A	G	missense	0.241894	-0.18755
										735	A4G	4	A4	A	G	missense	-0.519823	-0.211612
										736	G5G	5	G5	G	G	silent	NA	NA
										737	G6G	6	G6	G	G	silent	NA	NA
										738	A7G	7	A7	A	G	missense	0.124342	-0.0980053
										739	R8G	8	R8	R	G	missense	NA	NA
										740	L9G	9	L9	L	G	missense	0.0756828	1.11082
										741	L10G	10	L10	L	G	missense	0.705451	NA
										742	R11G	11	R11	R	G	missense	0.359688	-0.442942
										743	A12G	12	A12	A	G	missense	0.259427	-0.297278
										744	A13G	13	A13	A	G	missense	0.519237	NA
										745	S14G	14	S14	S	G	missense	0.602557	NA
										746	A15G	15	A15	A	G	missense	-0.419178	0.437304
										747	V16G	16	V16	V	G	missense	-0.0956095	0.0318334
										748	L17G	17	L17	L	G	missense	0.216898	-0.178131
										749	G18G	18	G18	G	G	silent	NA	NA
										750	G19G	19	G19	G	G	silent	NA	NA
										751	P20G	20	P20	P	G	missense	0.369782	NA
										752	A21G	21	A21	A	G	missense	0.106356	-0.283431
										753	G22G	22	G22	G	G	silent	NA	NA
										754	R23G	23	R23	R	G	missense	NA	NA
										755	W24G	24	W24	W	G	missense	NA	NA
										756	L25G	25	L25	L	G	missense	-0.623166	NA
										757	H26G	26	H26	H	G	missense	-0.195917	-0.698917
										758	H27G	27	H27	H	G	missense	0.0381259	-0.171118
										759	A28G	28	A28	A	G	missense	0.33639	1.17118
										760	G29G	29	G29	G	G	silent	NA	NA
										761	S30G	30	S30	S	G	missense	-0.402523	0.207976
										762	R31G	31	R31	R	G	missense	0.357871	-0.248072
										763	A32G	32	A32	A	G	missense	0.241905	-0.0455595
										764	G33G	33	G33	G	G	silent	NA	NA
										765	S34G	34	S34	S	G	missense	0.284597	-0.276706
										766	S35G	35	S35	S	G	missense	-0.212203	-1.33416
										767	G36G	36	G36	G	G	silent	NA	NA
										768	L37G	37	L37	L	G	missense	0.613294	-0.248388
										769	L38G	38	L38	L	G	missense	-0.740411	NA
										770	R39G	39	R39	R	G	missense	0.577336	0.0610378
										771	N40G	40	N40	N	G	missense	NA	-0.0432673
										772	R41G	41	R41	R	G	missense	-0.751086	0.251574
										773	G42G	42	G42	G	G	silent	NA	NA
										774	P43G	43	P43	P	G	missense	0.282586	0.825132
										775	G44G	44	G44	G	G	silent	NA	NA
										776	G45G	45	G45	G	G	silent	NA	NA
										777	S46G	46	S46	S	G	missense	0.864377	0.651105
										778	A47G	47	A47	A	G	missense	0.843754	0.78037
										779	E48G	48	E48	E	G	missense	0.666932	0.933665
										780	A49G	49	A49	A	G	missense	-0.301895	0.423779
										781	S50G	50	S50	S	G	missense	0.758435	NA
										782	R51G	51	R51	R	G	missense	0.50759	-0.711994
										783	S52G	52	S52	S	G	missense	0.447458	-0.132798
										784	L53G	53	L53	L	G	missense	-0.239504	-1.1672
										785	S54G	54	S54	S	G	missense	-0.100298	-0.00381887
										786	V55G	55	V55	V	G	missense	0.169211	-0.105714
										787	S56G	56	S56	S	G	missense	-1.11416	0.887761
										788	A57G	57	A57	A	G	missense	-0.0445769	1.20429
										789	R58G	58	R58	R	G	missense	-0.484168	0.742979
										790	A59G	59	A59	A	G	missense	-0.424405	-0.915772
										791	R60G	60	R60	R	G	missense	-0.277513	-0.224098
										792	S61G	61	S61	S	G	missense	-0.405266	NA
										793	S62G	62	S62	S	G	missense	-0.00605901	0.140746
										794	S63G	63	S63	S	G	missense	0.283479	0.000638979
										795	E64G	64	E64	E	G	missense	-0.32277	0.0488213
										796	D65G	65	D65	D	G	missense	0.133909	-0.164976
										797	K66G	66	K66	K	G	missense	0.30109	0.245374
										798	I67G	67	I67	I	G	missense	0.74672	0.578625
										799	T68G	68	T68	T	G	missense	-0.0825504	0.800572
										800	V69G	69	V69	V	G	missense	1.19491	1.05726
										801	H70G	70	H70	H	G	missense	0.372932	1.09217
										802	F71G	71	F71	F	G	missense	1.08856	0.751668
										803	I72G	72	I72	I	G	missense	-0.240176	-0.555838
										804	N73G	73	N73	N	G	missense	0.58216	0.400639
										805	R74G	74	R74	R	G	missense	0.596546	-0.839344
										806	D75G	75	D75	D	G	missense	NA	0.0556783
										807	G76G	76	G76	G	G	silent	NA	NA
										808	E77G	77	E77	E	G	missense	0.31111	-0.305857
										809	T78G	78	T78	T	G	missense	-0.0398159	0.179004
										810	L79G	79	L79	L	G	missense	0.1455	1.17884
										811	T80G	80	T80	T	G	missense	0.0761196	-0.279261
										812	T81G	81	T81	T	G	missense	0.204109	-1.08739
										813	K82G	82	K82	K	G	missense	-0.687509	-0.136664
										814	G83G	83	G83	G	G	silent	NA	NA
										815	K84G	84	K84	K	G	missense	-0.452196	-0.00112265
										816	V85G	85	V85	V	G	missense	0.264634	0.287524
										817	G86G	86	G86	G	G	silent	NA	NA
										818	D87G	87	D87	D	G	missense	-0.161214	-0.147034
										819	S88G	88	S88	S	G	missense	0.169783	0.30881
										820	L89G	89	L89	L	G	missense	0.853142	0.300722
										821	L90G	90	L90	L	G	missense	0.459524	0.287727
										822	D91G	91	D91	D	G	missense	0.216263	0.254024
										823	V92G	92	V92	V	G	missense	0.458605	0.237011
										824	V93G	93	V93	V	G	missense	0.574464	-0.293106
										825	V94G	94	V94	V	G	missense	-0.376966	NA
										826	E95G	95	E95	E	G	missense	-0.0447709	0.982169
										827	N96G	96	N96	N	G	missense	0.111256	0.179121
										828	N97G	97	N97	N	G	missense	0.13219	-0.241633
										829	L98G	98	L98	L	G	missense	0.225036	0.327318
										830	D99G	99	D99	D	G	missense	-0.999863	-0.776986
										831	I100G	100	I100	I	G	missense	-0.0200397	0.208415
										832	D101G	101	D101	D	G	missense	0.0849693	-0.786583
										833	G102G	102	G102	G	G	silent	NA	NA
										834	F103G	103	F103	F	G	missense	1.04081	2.28053
										835	G104G	104	G104	G	G	silent	NA	NA
										836	A105G	105	A105	A	G	missense	-0.098443	-0.151682
										837	C106G	106	C106	C	G	missense	1.06932	1.6009
										838	E107G	107	E107	E	G	missense	-0.152197	0.113563
										839	G108G	108	G108	G	G	silent	NA	NA
										840	T109G	109	T109	T	G	missense	0.318018	0.429977
										841	L110G	110	L110	L	G	missense	-1.144	-0.656168
										842	A111G	111	A111	A	G	missense	-0.0344931	0.230531
										843	C112G	112	C112	C	G	missense	1.15317	1.18334
										844	S113G	113	S113	S	G	missense	0.0210185	0.0049057
										845	T114G	114	T114	T	G	missense	-1.40579	-0.220302
										846	C115G	115	C115	C	G	missense	1.06108	1.09717
										847	H116G	116	H116	H	G	missense	0.055671	-0.405041
										848	L117G	117	L117	L	G	missense	0.483372	0.224205
										849	I118G	118	I118	I	G	missense	0.402501	-0.108036
										850	F119G	119	F119	F	G	missense	1.05138	0.397106
										851	E120G	120	E120	E	G	missense	0.366682	-0.0814875
										852	D121G	121	D121	D	G	missense	0.178043	-0.427132
										853	H122G	122	H122	H	G	missense	-1.06424	NA
										854	I123G	123	I123	I	G	missense	0.292998	NA
										855	Y124G	124	Y124	Y	G	missense	-0.0903853	0.69018
										856	E125G	125	E125	E	G	missense	-0.304055	-0.0960489
										857	K126G	126	K126	K	G	missense	0.425945	0.372261
										858	L127G	127	L127	L	G	missense	0.701336	-0.0303036
										859	D128G	128	D128	D	G	missense	0.0425938	NA
										860	A129G	129	A129	A	G	missense	0.159905	NA
										861	I130G	130	I130	I	G	missense	-0.279149	-0.432813
										862	T131G	131	T131	T	G	missense	0.276504	NA
										863	D132G	132	D132	D	G	missense	-0.046845	0.900145
										864	E133G	133	E133	E	G	missense	-0.150886	-0.168381
										865	E134G	134	E134	E	G	missense	1.20785	0.684033
										866	N135G	135	N135	N	G	missense	0.0706571	-0.645464
										867	D136G	136	D136	D	G	missense	0.589247	0.804979
										868	M137G	137	M137	M	G	missense	-0.0982216	-0.171371
										869	L138G	138	L138	L	G	missense	0.706002	0.388622
										870	D139G	139	D139	D	G	missense	-0.228006	-0.267533
										871	L140G	140	L140	L	G	missense	-0.343854	0.395074
										872	A141G	141	A141	A	G	missense	-0.119344	0.0160418
										873	Y142G	142	Y142	Y	G	missense	-0.302491	-0.393098
										874	G143G	143	G143	G	G	silent	NA	NA
										875	L144G	144	L144	L	G	missense	-0.0789613	-0.322519
										876	T145G	145	T145	T	G	missense	0.131897	1.05702
										877	D146G	146	D146	D	G	missense	-0.311146	0.974266
										878	R147G	147	R147	R	G	missense	-0.408914	0.00185304
										879	S148G	148	S148	S	G	missense	-0.0749178	-0.518691
										880	R149G	149	R149	R	G	missense	0.657766	0.435586
										881	L150G	150	L150	L	G	missense	0.756693	0.512993
										882	G151G	151	G151	G	G	silent	NA	NA
										883	C152G	152	C152	C	G	missense	1.056	1.2819
										884	Q153G	153	Q153	Q	G	missense	0.480408	-0.652496
										885	I154G	154	I154	I	G	missense	1.09874	1.26674
										886	C155G	155	C155	C	G	missense	-0.0607593	-0.600897
										887	L156G	156	L156	L	G	missense	0.70859	0.904257
										888	T157G	157	T157	T	G	missense	-0.365862	0.895385
										889	K158G	158	K158	K	G	missense	-0.425657	-0.841945
										890	S159G	159	S159	S	G	missense	-1.0286	-0.76668
										891	M160G	160	M160	M	G	missense	0.381242	0.247161
										892	D161G	161	D161	D	G	missense	-0.197984	NA
										893	N162G	162	N162	N	G	missense	-0.601079	NA
										894	M163G	163	M163	M	G	missense	0.325132	-0.224664
										895	T164G	164	T164	T	G	missense	0.36741	-0.293115
										896	V165G	165	V165	V	G	missense	0.474933	0.411141
										897	R166G	166	R166	R	G	missense	0.266378	-0.344087
										898	V167G	167	V167	V	G	missense	0.268842	0.997238
										899	P168G	168	P168	P	G	missense	NA	-0.0257672
										900	E169G	169	E169	E	G	missense	-1.31847	0.408615
										901	T170G	170	T170	T	G	missense	0.233323	-0.240965
										902	V171G	171	V171	V	G	missense	NA	0.348909
										903	A172G	172	A172	A	G	missense	-0.0464961	0.0499577
										904	D173G	173	D173	D	G	missense	0.473147	-0.13754
										905	A174G	174	A174	A	G	missense	-0.323738	0.643338
										906	R175G	175	R175	R	G	missense	0.39393	NA
										907	Q176G	176	Q176	Q	G	missense	-0.184253	-0.110243
										908	S177G	177	S177	S	G	missense	-0.314614	0.0748053
										909	I178G	178	I178	I	G	missense	-0.381265	NA
										910	D179G	179	D179	D	G	missense	0.225824	0.303751
										911	V180G	180	V180	V	G	missense	0.143572	-0.340597
										912	G181G	181	G181	G	G	silent	NA	NA
										913	K182G	182	K182	K	G	missense	0.288694	NA
										914	T183G	183	T183	T	G	missense	0.352969	-1.07159
										915	S184G	184	S184	S	G	missense	0.207371	-0.249611
										916	A2H	2	A2	A	H	missense	0.1002	0.13218
										917	A3H	3	A3	A	H	missense	0.204104	-0.0464681
										918	A4H	4	A4	A	H	missense	NA	NA
										919	G5H	5	G5	G	H	missense	0.506606	1.08239
										920	G6H	6	G6	G	H	missense	0.229914	-1.00057
										921	A7H	7	A7	A	H	missense	0.442659	0.0711904
										922	R8H	8	R8	R	H	missense	0.29177	-0.336009
										923	L9H	9	L9	L	H	missense	-0.457685	0.226359
										924	L10H	10	L10	L	H	missense	0.222122	-0.208754
										925	R11H	11	R11	R	H	missense	0.0540911	-0.696073
										926	A12H	12	A12	A	H	missense	0.525684	0.196749
										927	A13H	13	A13	A	H	missense	0.0738084	-1.04652
										928	S14H	14	S14	S	H	missense	-0.573239	NA
										929	A15H	15	A15	A	H	missense	0.0940788	-0.21514
										930	V16H	16	V16	V	H	missense	NA	0.415593
										931	L17H	17	L17	L	H	missense	-0.269968	-0.16723
										932	G18H	18	G18	G	H	missense	0.0846966	-0.24182
										933	G19H	19	G19	G	H	missense	0.674126	NA
										934	P20H	20	P20	P	H	missense	-0.216009	0.0304487
										935	A21H	21	A21	A	H	missense	-0.455109	-0.0096948
										936	G22H	22	G22	G	H	missense	0.331317	0.0220213
										937	R23H	23	R23	R	H	missense	NA	NA
										938	W24H	24	W24	W	H	missense	0.420125	-0.544612
										939	L25H	25	L25	L	H	missense	0.12365	-0.422727
										940	H26H	26	H26	H	H	silent	NA	NA
										941	H27H	27	H27	H	H	silent	NA	NA
										942	A28H	28	A28	A	H	missense	-0.736004	-0.126672
										943	G29H	29	G29	G	H	missense	NA	-0.530478
										944	S30H	30	S30	S	H	missense	0.109187	0.105668
										945	R31H	31	R31	R	H	missense	-0.602741	NA
										946	A32H	32	A32	A	H	missense	-0.580433	-0.0637299
										947	G33H	33	G33	G	H	missense	0.229919	0.469178
										948	S34H	34	S34	S	H	missense	0.250723	-0.957442
										949	S35H	35	S35	S	H	missense	-0.512674	1.66682
										950	G36H	36	G36	G	H	missense	0.442734	-1.1867
										951	L37H	37	L37	L	H	missense	-0.125361	-0.331453
										952	L38H	38	L38	L	H	missense	0.153133	0.350482
										953	R39H	39	R39	R	H	missense	0.0442714	-0.509062
										954	N40H	40	N40	N	H	missense	NA	-0.706543
										955	R41H	41	R41	R	H	missense	0.144507	-0.53472
										956	G42H	42	G42	G	H	missense	0.25722	-0.419015
										957	P43H	43	P43	P	H	missense	0.441969	-0.547893
										958	G44H	44	G44	G	H	missense	-0.319068	NA
										959	G45H	45	G45	G	H	missense	0.0762149	0.864755
										960	S46H	46	S46	S	H	missense	0.262884	1.09223
										961	A47H	47	A47	A	H	missense	0.813089	1.05385
										962	E48H	48	E48	E	H	missense	0.521477	0.920463
										963	A49H	49	A49	A	H	missense	0.393884	0.440808
										964	S50H	50	S50	S	H	missense	0.126256	0.0217454
										965	R51H	51	R51	R	H	missense	-0.0670974	-0.140348
										966	S52H	52	S52	S	H	missense	-0.197161	0.409526
										967	L53H	53	L53	L	H	missense	0.261981	-0.0474869
										968	S54H	54	S54	S	H	missense	-0.806653	NA
										969	V55H	55	V55	V	H	missense	0.0402521	1.23146
										970	S56H	56	S56	S	H	missense	0.237561	0.979005
										971	A57H	57	A57	A	H	missense	0.157576	-0.799478
										972	R58H	58	R58	R	H	missense	0.400309	-0.193836
										973	A59H	59	A59	A	H	missense	-0.614255	NA
										974	R60H	60	R60	R	H	missense	-0.2876	-0.116191
										975	S61H	61	S61	S	H	missense	NA	1.67505
										976	S62H	62	S62	S	H	missense	-0.223191	0.729483
										977	S63H	63	S63	S	H	missense	0.196699	0.218404
										978	E64H	64	E64	E	H	missense	-0.53098	-0.334454
										979	D65H	65	D65	D	H	missense	0.191565	0.033756
										980	K66H	66	K66	K	H	missense	0.052399	-0.795082
										981	I67H	67	I67	I	H	missense	0.607854	0.601176
										982	T68H	68	T68	T	H	missense	0.348859	-0.699174
										983	V69H	69	V69	V	H	missense	1.15622	1.09955
										984	H70H	70	H70	H	H	silent	NA	NA
										985	F71H	71	F71	F	H	missense	1.22094	1.16703
										986	I72H	72	I72	I	H	missense	0.00981556	-0.580833
										987	N73H	73	N73	N	H	missense	-0.0804809	-0.158856
										988	R74H	74	R74	R	H	missense	-0.0391844	-0.565131
										989	D75H	75	D75	D	H	missense	0.27312	NA
										990	G76H	76	G76	G	H	missense	0.293136	-0.385233
										991	E77H	77	E77	E	H	missense	-0.0496394	-0.00910018
										992	T78H	78	T78	T	H	missense	-0.378038	1.00659
										993	L79H	79	L79	L	H	missense	-0.5943	0.119027
										994	T80H	80	T80	T	H	missense	0.295227	NA
										995	T81H	81	T81	T	H	missense	0.282387	-0.296691
										996	K82H	82	K82	K	H	missense	-0.222575	-0.0272784
										997	G83H	83	G83	G	H	missense	0.284874	-0.572083
										998	K84H	84	K84	K	H	missense	0.0254826	0.272818
										999	V85H	85	V85	V	H	missense	-0.166386	-0.307031
										1000	G86H	86	G86	G	H	missense	0.238678	0.452694
										1001	D87H	87	D87	D	H	missense	-0.183077	0.121261
										1002	S88H	88	S88	S	H	missense	NA	-0.0956104
										1003	L89H	89	L89	L	H	missense	1.34175	0.108543
										1004	L90H	90	L90	L	H	missense	-0.379157	1.80681
										1005	D91H	91	D91	D	H	missense	-0.00924813	-0.865474
										1006	V92H	92	V92	V	H	missense	0.294964	0.313671
										1007	V93H	93	V93	V	H	missense	-0.124424	-0.875501
										1008	V94H	94	V94	V	H	missense	-0.328347	0.316744
										1009	E95H	95	E95	E	H	missense	-0.106087	-0.636272
										1010	N96H	96	N96	N	H	missense	0.24515	NA
										1011	N97H	97	N97	N	H	missense	-0.355243	-0.618747
										1012	L98H	98	L98	L	H	missense	0.18618	0.859847
										1013	D99H	99	D99	D	H	missense	-0.403245	-0.136878
										1014	I100H	100	I100	I	H	missense	0.0888425	-0.834994
										1015	D101H	101	D101	D	H	missense	-0.0180456	-0.454749
										1016	G102H	102	G102	G	H	missense	0.0379197	0.868517
										1017	F103H	103	F103	F	H	missense	0.673212	1.16556
										1018	G104H	104	G104	G	H	missense	0.989328	0.72513
										1019	A105H	105	A105	A	H	missense	-1.17054	-0.26524
										1020	C106H	106	C106	C	H	missense	1.11504	1.00165
										1021	E107H	107	E107	E	H	missense	-0.0248307	0.933144
										1022	G108H	108	G108	G	H	missense	0.741547	0.224115
										1023	T109H	109	T109	T	H	missense	-0.340405	-0.84012
										1024	L110H	110	L110	L	H	missense	0.0622386	0.156177
										1025	A111H	111	A111	A	H	missense	-0.197968	NA
										1026	C112H	112	C112	C	H	missense	0.977958	1.41771
										1027	S113H	113	S113	S	H	missense	0.268805	-0.884285
										1028	T114H	114	T114	T	H	missense	-0.00731619	0.33361
										1029	C115H	115	C115	C	H	missense	0.953092	1.2894
										1030	H116H	116	H116	H	H	silent	NA	NA
										1031	L117H	117	L117	L	H	missense	1.03005	1.35493
										1032	I118H	118	I118	I	H	missense	0.248684	0.917845
										1033	F119H	119	F119	F	H	missense	0.657677	-0.0181001
										1034	E120H	120	E120	E	H	missense	-0.017638	-0.79438
										1035	D121H	121	D121	D	H	missense	-0.393512	-0.250312
										1036	H122H	122	H122	H	H	silent	NA	NA
										1037	I123H	123	I123	I	H	missense	0.292368	-0.437916
										1038	Y124H	124	Y124	Y	H	missense	0.148313	1.04288
										1039	E125H	125	E125	E	H	missense	-0.583184	-0.233926
										1040	K126H	126	K126	K	H	missense	0.064584	0.114485
										1041	L127H	127	L127	L	H	missense	0.0380304	0.311524
										1042	D128H	128	D128	D	H	missense	0.276912	NA
										1043	A129H	129	A129	A	H	missense	-0.541352	NA
										1044	I130H	130	I130	I	H	missense	0.0428505	0.239319
										1045	T131H	131	T131	T	H	missense	-0.186475	0.266595
										1046	D132H	132	D132	D	H	missense	0.104405	-1.46283
										1047	E133H	133	E133	E	H	missense	-0.148056	-0.764379
										1048	E134H	134	E134	E	H	missense	0.344555	0.224846
										1049	N135H	135	N135	N	H	missense	NA	NA
										1050	D136H	136	D136	D	H	missense	0.556399	0.765901
										1051	M137H	137	M137	M	H	missense	0.0730047	-0.384232
										1052	L138H	138	L138	L	H	missense	0.199022	0.222834
										1053	D139H	139	D139	D	H	missense	-0.0619677	-0.314632
										1054	L140H	140	L140	L	H	missense	-1.29107	0.795071
										1055	A141H	141	A141	A	H	missense	0.134419	-0.526969
										1056	Y142H	142	Y142	Y	H	missense	-0.0863063	0.947349
										1057	G143H	143	G143	G	H	missense	-0.1617	-0.302253
										1058	L144H	144	L144	L	H	missense	-0.0895186	-0.335242
										1059	T145H	145	T145	T	H	missense	-0.156634	-0.272181
										1060	D146H	146	D146	D	H	missense	-0.228085	-0.639263
										1061	R147H	147	R147	R	H	missense	-0.0225927	-0.215169
										1062	S148H	148	S148	S	H	missense	0.321772	-0.350066
										1063	R149H	149	R149	R	H	missense	0.625494	0.597257
										1064	L150H	150	L150	L	H	missense	0.563054	-0.201069
										1065	G151H	151	G151	G	H	missense	1.26718	1.31322
										1066	C152H	152	C152	C	H	missense	1.12035	0.972014
										1067	Q153H	153	Q153	Q	H	missense	0.409549	-0.0151398
										1068	I154H	154	I154	I	H	missense	0.392469	0.16297
										1069	C155H	155	C155	C	H	missense	-1.03393	-0.480382
										1070	L156H	156	L156	L	H	missense	1.06682	1.03135
										1071	T157H	157	T157	T	H	missense	-0.267803	-0.000267834
										1072	K158H	158	K158	K	H	missense	0.174454	-0.703519
										1073	S159H	159	S159	S	H	missense	-0.579812	0.214495
										1074	M160H	160	M160	M	H	missense	-0.250971	0.029802
										1075	D161H	161	D161	D	H	missense	-0.160698	-0.464424
										1076	N162H	162	N162	N	H	missense	-0.2029	0.208269
										1077	M163H	163	M163	M	H	missense	0.707032	0.2571
										1078	T164H	164	T164	T	H	missense	0.213494	-0.0955357
										1079	V165H	165	V165	V	H	missense	1.12222	0.873031
										1080	R166H	166	R166	R	H	missense	-0.235873	NA
										1081	V167H	167	V167	V	H	missense	0.217286	1.13221
										1082	P168H	168	P168	P	H	missense	0.377356	0.136022
										1083	E169H	169	E169	E	H	missense	0.197314	0.525595
										1084	T170H	170	T170	T	H	missense	-0.10208	-1.19116
										1085	V171H	171	V171	V	H	missense	-0.198333	-0.163307
										1086	A172H	172	A172	A	H	missense	-0.39093	0.067058
										1087	D173H	173	D173	D	H	missense	0.00018502	-0.579151
										1088	A174H	174	A174	A	H	missense	0.267031	-0.0112219
										1089	R175H	175	R175	R	H	missense	0.468329	-0.907744
										1090	Q176H	176	Q176	Q	H	missense	-0.0198806	0.909179
										1091	S177H	177	S177	S	H	missense	0.13945	-0.56157
										1092	I178H	178	I178	I	H	missense	-0.365721	0.244133
										1093	D179H	179	D179	D	H	missense	0.223589	NA
										1094	V180H	180	V180	V	H	missense	-0.369775	1.18575
										1095	G181H	181	G181	G	H	missense	-0.156863	0.11171
										1096	K182H	182	K182	K	H	missense	-0.181171	-0.353751
										1097	T183H	183	T183	T	H	missense	-0.160122	-0.489632
										1098	S184H	184	S184	S	H	missense	0.0751327	-0.0276509
										1099	A2I	2	A2	A	I	missense	-0.127214	-0.278964
										1100	A3I	3	A3	A	I	missense	0.133639	-0.0747511
										1101	A4I	4	A4	A	I	missense	0.15782	0.102084
										1102	G5I	5	G5	G	I	missense	0.0846794	-0.0287851
										1103	G6I	6	G6	G	I	missense	0.0451703	-0.309883
										1104	A7I	7	A7	A	I	missense	0.00410098	-0.411689
										1105	R8I	8	R8	R	I	missense	0.286138	0.290577
										1106	L9I	9	L9	L	I	missense	-0.992977	-0.481621
										1107	L10I	10	L10	L	I	missense	-0.164708	0.0157217
										1108	R11I	11	R11	R	I	missense	0.174617	-0.673217
										1109	A12I	12	A12	A	I	missense	0.306165	-0.670444
										1110	A13I	13	A13	A	I	missense	-0.0121236	0.147266
										1111	S14I	14	S14	S	I	missense	-0.891088	-0.397459
										1112	A15I	15	A15	A	I	missense	-0.367366	-0.0209178
										1113	V16I	16	V16	V	I	missense	-0.309639	NA
										1114	L17I	17	L17	L	I	missense	-0.552416	-0.833356
										1115	G18I	18	G18	G	I	missense	0.0859209	-0.0341258
										1116	G19I	19	G19	G	I	missense	0.0203195	-0.0306574
										1117	P20I	20	P20	P	I	missense	0.418983	0.171323
										1118	A21I	21	A21	A	I	missense	0.0824745	0.0631621
										1119	G22I	22	G22	G	I	missense	0.314443	0.69912
										1120	R23I	23	R23	R	I	missense	0.309266	NA
										1121	W24I	24	W24	W	I	missense	-0.0622969	NA
										1122	L25I	25	L25	L	I	missense	NA	NA
										1123	H26I	26	H26	H	I	missense	NA	0.47699
										1124	H27I	27	H27	H	I	missense	-0.109604	1.2257
										1125	A28I	28	A28	A	I	missense	-0.00141838	0.69143
										1126	G29I	29	G29	G	I	missense	0.146835	-1.13266
										1127	S30I	30	S30	S	I	missense	0.0124164	-0.232446
										1128	R31I	31	R31	R	I	missense	0.761973	NA
										1129	A32I	32	A32	A	I	missense	0.101376	0.721905
										1130	G33I	33	G33	G	I	missense	0.16064	0.713135
										1131	S34I	34	S34	S	I	missense	-0.128488	-0.488243
										1132	S35I	35	S35	S	I	missense	0.293377	0.132453
										1133	G36I	36	G36	G	I	missense	0.00529911	-0.455787
										1134	L37I	37	L37	L	I	missense	NA	1.20159
										1135	L38I	38	L38	L	I	missense	-0.615078	0.0108362
										1136	R39I	39	R39	R	I	missense	-0.111027	0.98882
										1137	N40I	40	N40	N	I	missense	0.553978	-0.703543
										1138	R41I	41	R41	R	I	missense	-0.143567	0.108816
										1139	G42I	42	G42	G	I	missense	0.277379	0.513096
										1140	P43I	43	P43	P	I	missense	0.392327	-0.35625
										1141	G44I	44	G44	G	I	missense	0.0340164	0.323218
										1142	G45I	45	G45	G	I	missense	-0.00297957	-0.325066
										1143	S46I	46	S46	S	I	missense	0.589104	0.714524
										1144	A47I	47	A47	A	I	missense	0.829988	0.523075
										1145	E48I	48	E48	E	I	missense	0.367378	0.905256
										1146	A49I	49	A49	A	I	missense	0.653295	1.21926
										1147	S50I	50	S50	S	I	missense	0.29318	-1.28071
										1148	R51I	51	R51	R	I	missense	NA	0.315405
										1149	S52I	52	S52	S	I	missense	-0.0466612	-0.247659
										1150	L53I	53	L53	L	I	missense	-1.24559	NA
										1151	S54I	54	S54	S	I	missense	0.458992	NA
										1152	V55I	55	V55	V	I	missense	0.322952	1.2628
										1153	S56I	56	S56	S	I	missense	-0.124933	-0.305371
										1154	A57I	57	A57	A	I	missense	0.296102	NA
										1155	R58I	58	R58	R	I	missense	-0.338499	0.607881
										1156	A59I	59	A59	A	I	missense	0.202012	0.47262
										1157	R60I	60	R60	R	I	missense	0.0411188	NA
										1158	S61I	61	S61	S	I	missense	-0.527217	NA
										1159	S62I	62	S62	S	I	missense	0.0618779	-0.040171
										1160	S63I	63	S63	S	I	missense	-1.10686	0.314839
										1161	E64I	64	E64	E	I	missense	0.394485	0.168315
										1162	D65I	65	D65	D	I	missense	0.276576	NA
										1163	K66I	66	K66	K	I	missense	-0.297508	-0.75476
										1164	I67I	67	I67	I	I	silent	NA	NA
										1165	T68I	68	T68	T	I	missense	0.0915232	0.0715614
										1166	V69I	69	V69	V	I	missense	-0.0536768	-0.536078
										1167	H70I	70	H70	H	I	missense	0.0929706	-0.0894736
										1168	F71I	71	F71	F	I	missense	-0.752558	-0.553537
										1169	I72I	72	I72	I	I	silent	NA	NA
										1170	N73I	73	N73	N	I	missense	-1.24313	NA
										1171	R74I	74	R74	R	I	missense	-0.227781	1.13687
										1172	D75I	75	D75	D	I	missense	-0.501697	-0.379578
										1173	G76I	76	G76	G	I	missense	0.0447331	-0.0276493
										1174	E77I	77	E77	E	I	missense	-0.922178	-0.713565
										1175	T78I	78	T78	T	I	missense	-0.229414	NA
										1176	L79I	79	L79	L	I	missense	-0.022504	-0.761036
										1177	T80I	80	T80	T	I	missense	0.230734	0.055975
										1178	T81I	81	T81	T	I	missense	0.265772	0.8105
										1179	K82I	82	K82	K	I	missense	0.214889	0.418918
										1180	G83I	83	G83	G	I	missense	0.556635	0.711869
										1181	K84I	84	K84	K	I	missense	0.196524	1.02572
										1182	V85I	85	V85	V	I	missense	-0.160649	-0.596894
										1183	G86I	86	G86	G	I	missense	0.575779	0.0645859
										1184	D87I	87	D87	D	I	missense	-0.27384	-0.420762
										1185	S88I	88	S88	S	I	missense	0.199285	NA
										1186	L89I	89	L89	L	I	missense	NA	-0.0352272
										1187	L90I	90	L90	L	I	missense	-0.268458	0.92399
										1188	D91I	91	D91	D	I	missense	0.418387	-0.331302
										1189	V92I	92	V92	V	I	missense	-0.0114991	0.336396
										1190	V93I	93	V93	V	I	missense	0.123191	-0.611824
										1191	V94I	94	V94	V	I	missense	-0.519743	0.00215542
										1192	E95I	95	E95	E	I	missense	0.141714	-0.227822
										1193	N96I	96	N96	N	I	missense	0.329173	0.221351
										1194	N97I	97	N97	N	I	missense	0.125384	-0.930045
										1195	L98I	98	L98	L	I	missense	-0.0118589	-0.481553
										1196	D99I	99	D99	D	I	missense	0.139811	-0.0831485
										1197	I100I	100	I100	I	I	silent	NA	NA
										1198	D101I	101	D101	D	I	missense	-0.247535	-0.191267
										1199	G102I	102	G102	G	I	missense	0.0866349	0.0202254
										1200	F103I	103	F103	F	I	missense	0.18635	0.170716
										1201	G104I	104	G104	G	I	missense	0.933185	1.52963
										1202	A105I	105	A105	A	I	missense	-0.148879	-0.180863
										1203	C106I	106	C106	C	I	missense	1.15727	1.49978
										1204	E107I	107	E107	E	I	missense	0.226511	0.0715728
										1205	G108I	108	G108	G	I	missense	1.04572	1.37221
										1206	T109I	109	T109	T	I	missense	-0.68901	-0.157207
										1207	L110I	110	L110	L	I	missense	-0.0940777	-0.421247
										1208	A111I	111	A111	A	I	missense	-0.421207	-0.0908967
										1209	C112I	112	C112	C	I	missense	0.988837	1.32791
										1210	S113I	113	S113	S	I	missense	0.188951	-0.3974
										1211	T114I	114	T114	T	I	missense	1.02463	1.01195
										1212	C115I	115	C115	C	I	missense	1.0352	0.907194
										1213	H116I	116	H116	H	I	missense	-1.23384	0.161644
										1214	L117I	117	L117	L	I	missense	-0.109958	-0.19614
										1215	I118I	118	I118	I	I	silent	NA	NA
										1216	F119I	119	F119	F	I	missense	0.0518728	-0.0254479
										1217	E120I	120	E120	E	I	missense	-0.275974	0.52413
										1218	D121I	121	D121	D	I	missense	0.21707	NA
										1219	H122I	122	H122	H	I	missense	0.214788	1.12715
										1220	I123I	123	I123	I	I	silent	NA	NA
										1221	Y124I	124	Y124	Y	I	missense	0.367194	0.0274423
										1222	E125I	125	E125	E	I	missense	NA	-0.61799
										1223	K126I	126	K126	K	I	missense	-0.0257228	-0.475952
										1224	L127I	127	L127	L	I	missense	0.0722818	0.119462
										1225	D128I	128	D128	D	I	missense	-0.0983027	-0.33994
										1226	A129I	129	A129	A	I	missense	0.16216	-0.507944
										1227	I130I	130	I130	I	I	silent	NA	NA
										1228	T131I	131	T131	T	I	missense	-0.0956405	0.34745
										1229	D132I	132	D132	D	I	missense	-0.789314	NA
										1230	E133I	133	E133	E	I	missense	0.458098	-0.338634
										1231	E134I	134	E134	E	I	missense	1.03477	0.865191
										1232	N135I	135	N135	N	I	missense	-0.261411	0.196507
										1233	D136I	136	D136	D	I	missense	0.421602	-0.0189735
										1234	M137I	137	M137	M	I	missense	0.0940883	0.499248
										1235	L138I	138	L138	L	I	missense	0.0895638	0.045827
										1236	D139I	139	D139	D	I	missense	-0.652271	0.721587
										1237	L140I	140	L140	L	I	missense	-0.0612617	0.225009
										1238	A141I	141	A141	A	I	missense	-0.16777	0.617133
										1239	Y142I	142	Y142	Y	I	missense	-0.440623	NA
										1240	G143I	143	G143	G	I	missense	-0.10238	-0.507331
										1241	L144I	144	L144	L	I	missense	0.399186	-0.123916
										1242	T145I	145	T145	T	I	missense	0.244312	-0.22828
										1243	D146I	146	D146	D	I	missense	-0.109073	0.0632624
										1244	R147I	147	R147	R	I	missense	0.21504	-0.172406
										1245	S148I	148	S148	S	I	missense	0.277484	1.81452
										1246	R149I	149	R149	R	I	missense	0.875531	0.529846
										1247	L150I	150	L150	L	I	missense	0.200372	-0.336987
										1248	G151I	151	G151	G	I	missense	1.06823	0.796649
										1249	C152I	152	C152	C	I	missense	1.11929	1.08665
										1250	Q153I	153	Q153	Q	I	missense	0.0470744	-0.458322
										1251	I154I	154	I154	I	I	silent	NA	NA
										1252	C155I	155	C155	C	I	missense	0.0210764	-0.117233
										1253	L156I	156	L156	L	I	missense	-0.0957541	-0.947855
										1254	T157I	157	T157	T	I	missense	-0.909208	-0.784447
										1255	K158I	158	K158	K	I	missense	-0.0888308	-0.51507
										1256	S159I	159	S159	S	I	missense	-0.458726	0.0582652
										1257	M160I	160	M160	M	I	missense	0.353107	0.62966
										1258	D161I	161	D161	D	I	missense	0.0246442	-0.332246
										1259	N162I	162	N162	N	I	missense	-0.0297591	-0.611093
										1260	M163I	163	M163	M	I	missense	0.121703	0.861304
										1261	T164I	164	T164	T	I	missense	-0.258506	-0.337824
										1262	V165I	165	V165	V	I	missense	-0.182645	-0.248632
										1263	R166I	166	R166	R	I	missense	-0.0923917	-0.202803
										1264	V167I	167	V167	V	I	missense	-0.46799	0.138232
										1265	P168I	168	P168	P	I	missense	-0.0741584	0.610308
										1266	E169I	169	E169	E	I	missense	-0.201757	-0.173506
										1267	T170I	170	T170	T	I	missense	-0.0919675	0.125637
										1268	V171I	171	V171	V	I	missense	-0.139066	0.23804
										1269	A172I	172	A172	A	I	missense	0.216203	1.09217
										1270	D173I	173	D173	D	I	missense	NA	0.102313
										1271	A174I	174	A174	A	I	missense	0.163285	0.248991
										1272	R175I	175	R175	R	I	missense	-0.384537	0.156547
										1273	Q176I	176	Q176	Q	I	missense	0.324149	-0.471083
										1274	S177I	177	S177	S	I	missense	-0.0799748	0.664913
										1275	I178I	178	I178	I	I	silent	NA	NA
										1276	D179I	179	D179	D	I	missense	-0.884733	0.926189
										1277	V180I	180	V180	V	I	missense	0.212592	NA
										1278	G181I	181	G181	G	I	missense	0.267971	0.0446433
										1279	K182I	182	K182	K	I	missense	0.114199	0.677313
										1280	T183I	183	T183	T	I	missense	0.0224303	-0.426503
										1281	S184I	184	S184	S	I	missense	0.126038	-0.259324
										1282	A2K	2	A2	A	K	missense	0.0757143	-0.072746
										1283	A3K	3	A3	A	K	missense	0.134894	0.170229
										1284	A4K	4	A4	A	K	missense	0.109511	0.267228
										1285	G5K	5	G5	G	K	missense	0.103856	0.00378833
										1286	G6K	6	G6	G	K	missense	0.0796622	-0.165662
										1287	A7K	7	A7	A	K	missense	0.136273	-0.252843
										1288	R8K	8	R8	R	K	missense	0.280077	-0.151805
										1289	L9K	9	L9	L	K	missense	0.158252	NA
										1290	L10K	10	L10	L	K	missense	-0.110307	-0.140088
										1291	R11K	11	R11	R	K	missense	0.0892075	1.03345
										1292	A12K	12	A12	A	K	missense	0.0242168	-0.213351
										1293	A13K	13	A13	A	K	missense	0.137025	-0.0857025
										1294	S14K	14	S14	S	K	missense	-0.192925	0.475341
										1295	A15K	15	A15	A	K	missense	-0.219993	-0.495491
										1296	V16K	16	V16	V	K	missense	0.121176	0.118176
										1297	L17K	17	L17	L	K	missense	-0.392309	-0.386225
										1298	G18K	18	G18	G	K	missense	0.322397	0.17941
										1299	G19K	19	G19	G	K	missense	-0.0528201	-0.255526
										1300	P20K	20	P20	P	K	missense	0.251492	NA
										1301	A21K	21	A21	A	K	missense	-0.827205	NA
										1302	G22K	22	G22	G	K	missense	0.384678	0.488084
										1303	R23K	23	R23	R	K	missense	0.498449	NA
										1304	W24K	24	W24	W	K	missense	-0.318029	-0.743118
										1305	L25K	25	L25	L	K	missense	0.139555	1.28878
										1306	H26K	26	H26	H	K	missense	0.351983	NA
										1307	H27K	27	H27	H	K	missense	0.325213	0.620705
										1308	A28K	28	A28	A	K	missense	-0.113533	0.247539
										1309	G29K	29	G29	G	K	missense	-0.416862	1.26022
										1310	S30K	30	S30	S	K	missense	0.428144	-0.721365
										1311	R31K	31	R31	R	K	missense	NA	NA
										1312	A32K	32	A32	A	K	missense	NA	NA
										1313	G33K	33	G33	G	K	missense	0.045357	0.247025
										1314	S34K	34	S34	S	K	missense	0.145569	-0.467219
										1315	S35K	35	S35	S	K	missense	0.175172	0.169616
										1316	G36K	36	G36	G	K	missense	-0.118232	-0.252553
										1317	L37K	37	L37	L	K	missense	0.0655732	-0.80483
										1318	L38K	38	L38	L	K	missense	-0.0233809	0.601322
										1319	R39K	39	R39	R	K	missense	-0.686553	-0.450694
										1320	N40K	40	N40	N	K	missense	-0.0431421	0.420868
										1321	R41K	41	R41	R	K	missense	0.263518	-0.113541
										1322	G42K	42	G42	G	K	missense	0.0974135	0.0068474
										1323	P43K	43	P43	P	K	missense	0.0331903	0.445001
										1324	G44K	44	G44	G	K	missense	0.187046	-0.0827898
										1325	G45K	45	G45	G	K	missense	0.0508597	-0.712915
										1326	S46K	46	S46	S	K	missense	0.677602	0.518918
										1327	A47K	47	A47	A	K	missense	0.890113	0.777706
										1328	E48K	48	E48	E	K	missense	0.459744	0.745979
										1329	A49K	49	A49	A	K	missense	0.255794	-0.29313
										1330	S50K	50	S50	S	K	missense	-0.433459	NA
										1331	R51K	51	R51	R	K	missense	-0.102882	-1.32596
										1332	S52K	52	S52	S	K	missense	0.174069	-1.31379
										1333	L53K	53	L53	L	K	missense	0.298875	0.00452126
										1334	S54K	54	S54	S	K	missense	-0.175326	-1.00488
										1335	V55K	55	V55	V	K	missense	-0.468598	-0.442537
										1336	S56K	56	S56	S	K	missense	-0.0520328	0.357219
										1337	A57K	57	A57	A	K	missense	0.16207	-1.104
										1338	R58K	58	R58	R	K	missense	0.151475	-0.230985
										1339	A59K	59	A59	A	K	missense	-0.0686847	-0.733137
										1340	R60K	60	R60	R	K	missense	-0.270238	NA
										1341	S61K	61	S61	S	K	missense	-0.0816329	NA
										1342	S62K	62	S62	S	K	missense	0.103838	1.1276
										1343	S63K	63	S63	S	K	missense	0.172773	-0.352265
										1344	E64K	64	E64	E	K	missense	0.277739	-0.162043
										1345	D65K	65	D65	D	K	missense	-0.3695	-0.530765
										1346	K66K	66	K66	K	K	silent	NA	NA
										1347	I67K	67	I67	I	K	missense	0.691373	0.439814
										1348	T68K	68	T68	T	K	missense	-0.154764	-0.329225
										1349	V69K	69	V69	V	K	missense	1.21795	1.85228
										1350	H70K	70	H70	H	K	missense	-0.215109	0.572837
										1351	F71K	71	F71	F	K	missense	1.1837	1.46488
										1352	I72K	72	I72	I	K	missense	0.154688	-0.272861
										1353	N73K	73	N73	N	K	missense	0.136345	1.3947
										1354	R74K	74	R74	R	K	missense	NA	NA
										1355	D75K	75	D75	D	K	missense	-0.677577	NA
										1356	G76K	76	G76	G	K	missense	-0.352679	-0.0399642
										1357	E77K	77	E77	E	K	missense	0.242295	-0.340596
										1358	T78K	78	T78	T	K	missense	0.447324	-1.09029
										1359	L79K	79	L79	L	K	missense	0.0187842	0.9769
										1360	T80K	80	T80	T	K	missense	0.182593	-0.1306
										1361	T81K	81	T81	T	K	missense	0.0565853	0.17774
										1362	K82K	82	K82	K	K	silent	NA	NA
										1363	G83K	83	G83	G	K	missense	0.720481	0.427418
										1364	K84K	84	K84	K	K	silent	NA	NA
										1365	V85K	85	V85	V	K	missense	0.19156	-0.176527
										1366	G86K	86	G86	G	K	missense	0.242116	-0.0345854
										1367	D87K	87	D87	D	K	missense	0.340482	0.126751
										1368	S88K	88	S88	S	K	missense	NA	-0.315461
										1369	L89K	89	L89	L	K	missense	1.04985	1.47356
										1370	L90K	90	L90	L	K	missense	0.0261059	NA
										1371	D91K	91	D91	D	K	missense	-0.390467	-0.0722356
										1372	V92K	92	V92	V	K	missense	0.912978	0.723594
										1373	V93K	93	V93	V	K	missense	-0.497895	NA
										1374	V94K	94	V94	V	K	missense	-0.572979	-0.481912
										1375	E95K	95	E95	E	K	missense	0.0161523	-0.0419625
										1376	N96K	96	N96	N	K	missense	-0.0524977	-0.121496
										1377	N97K	97	N97	N	K	missense	0.149449	0.738691
										1378	L98K	98	L98	L	K	missense	0.355599	0.0250612
										1379	D99K	99	D99	D	K	missense	0.114031	-0.240014
										1380	I100K	100	I100	I	K	missense	0.223269	0.127743
										1381	D101K	101	D101	D	K	missense	0.0609304	0.802696
										1382	G102K	102	G102	G	K	missense	0.473162	-0.276687
										1383	F103K	103	F103	F	K	missense	1.19797	1.14484
										1384	G104K	104	G104	G	K	missense	0.878622	0.467751
										1385	A105K	105	A105	A	K	missense	0.237974	0.105556
										1386	C106K	106	C106	C	K	missense	1.08546	1.37768
										1387	E107K	107	E107	E	K	missense	-0.532009	0.255072
										1388	G108K	108	G108	G	K	missense	0.467017	0.101415
										1389	T109K	109	T109	T	K	missense	-0.296154	-0.480762
										1390	L110K	110	L110	L	K	missense	0.374078	-0.158777
										1391	A111K	111	A111	A	K	missense	-0.154688	0.541431
										1392	C112K	112	C112	C	K	missense	1.12042	1.34595
										1393	S113K	113	S113	S	K	missense	0.372091	0.195392
										1394	T114K	114	T114	T	K	missense	0.765743	0.198845
										1395	C115K	115	C115	C	K	missense	1.01885	0.762768
										1396	H116K	116	H116	H	K	missense	0.464425	-0.0312598
										1397	L117K	117	L117	L	K	missense	1.06957	1.03249
										1398	I118K	118	I118	I	K	missense	0.00842994	0.201673
										1399	F119K	119	F119	F	K	missense	1.05006	1.21379
										1400	E120K	120	E120	E	K	missense	0.0346772	0.542351
										1401	D121K	121	D121	D	K	missense	NA	NA
										1402	H122K	122	H122	H	K	missense	-0.152044	-0.220665
										1403	I123K	123	I123	I	K	missense	0.336305	0.364984
										1404	Y124K	124	Y124	Y	K	missense	0.0432281	-0.660224
										1405	E125K	125	E125	E	K	missense	0.479562	0.920863
										1406	K126K	126	K126	K	K	silent	NA	NA
										1407	L127K	127	L127	L	K	missense	0.682215	0.253469
										1408	D128K	128	D128	D	K	missense	-0.0505793	-0.0961272
										1409	A129K	129	A129	A	K	missense	-0.55729	-0.170092
										1410	I130K	130	I130	I	K	missense	-0.203307	0.0186681
										1411	T131K	131	T131	T	K	missense	-0.138179	2.11131
										1412	D132K	132	D132	D	K	missense	-0.083457	0.943411
										1413	E133K	133	E133	E	K	missense	0.105412	0.341907
										1414	E134K	134	E134	E	K	missense	1.10279	1.28306
										1415	N135K	135	N135	N	K	missense	-0.147816	-0.129114
										1416	D136K	136	D136	D	K	missense	0.913189	0.124069
										1417	M137K	137	M137	M	K	missense	-0.121464	1.3273
										1418	L138K	138	L138	L	K	missense	0.409772	-0.306397
										1419	D139K	139	D139	D	K	missense	0.895817	0.860244
										1420	L140K	140	L140	L	K	missense	-0.153234	-0.16862
										1421	A141K	141	A141	A	K	missense	0.122098	-0.0127378
										1422	Y142K	142	Y142	Y	K	missense	0.0325945	NA
										1423	G143K	143	G143	G	K	missense	-1.13309	0.329285
										1424	L144K	144	L144	L	K	missense	0.174983	-0.502892
										1425	T145K	145	T145	T	K	missense	-0.0517982	-0.47243
										1426	D146K	146	D146	D	K	missense	0.0567951	-0.150851
										1427	R147K	147	R147	R	K	missense	-0.354405	-0.267412
										1428	S148K	148	S148	S	K	missense	0.496189	-0.0218864
										1429	R149K	149	R149	R	K	missense	0.660404	-0.0032396
										1430	L150K	150	L150	L	K	missense	1.24184	1.50954
										1431	G151K	151	G151	G	K	missense	1.04464	0.728011
										1432	C152K	152	C152	C	K	missense	1.04882	0.942226
										1433	Q153K	153	Q153	Q	K	missense	0.0160454	0.138814
										1434	I154K	154	I154	I	K	missense	0.994837	0.726687
										1435	C155K	155	C155	C	K	missense	-0.164579	6.73473e-05
										1436	L156K	156	L156	L	K	missense	1.04882	1.71483
										1437	T157K	157	T157	T	K	missense	0.0572987	-0.190292
										1438	K158K	158	K158	K	K	silent	NA	NA
										1439	S159K	159	S159	S	K	missense	0.381838	-0.161872
										1440	M160K	160	M160	M	K	missense	-0.0407699	1.28275
										1441	D161K	161	D161	D	K	missense	0.234335	0.181118
										1442	N162K	162	N162	N	K	missense	-0.0701845	0.385999
										1443	M163K	163	M163	M	K	missense	0.8231	0.160202
										1444	T164K	164	T164	T	K	missense	-0.070697	0.0714912
										1445	V165K	165	V165	V	K	missense	1.07658	1.0081
										1446	R166K	166	R166	R	K	missense	-0.502484	-0.393371
										1447	V167K	167	V167	V	K	missense	0.318238	0.00855517
										1448	P168K	168	P168	P	K	missense	0.507718	-0.334828
										1449	E169K	169	E169	E	K	missense	-0.0829145	1.04331
										1450	T170K	170	T170	T	K	missense	0.0702909	0.726872
										1451	V171K	171	V171	V	K	missense	4.83161e-05	-0.343172
										1452	A172K	172	A172	A	K	missense	0.212367	NA
										1453	D173K	173	D173	D	K	missense	0.64489	0.0902145
										1454	A174K	174	A174	A	K	missense	-0.0242451	0.0836412
										1455	R175K	175	R175	R	K	missense	0.138169	-0.161062
										1456	Q176K	176	Q176	Q	K	missense	0.426047	0.463005
										1457	S177K	177	S177	S	K	missense	0.281334	-0.22759
										1458	I178K	178	I178	I	K	missense	0.421004	1.24043
										1459	D179K	179	D179	D	K	missense	0.529998	-0.384592
										1460	V180K	180	V180	V	K	missense	-0.340996	0.163976
										1461	G181K	181	G181	G	K	missense	0.226598	-0.658969
										1462	K182K	182	K182	K	K	silent	NA	NA
										1463	T183K	183	T183	T	K	missense	-0.156788	-0.436466
										1464	S184K	184	S184	S	K	missense	-0.0652101	0.09328
										1465	A2L	2	A2	A	L	missense	0.0990673	-0.0559735
										1466	A3L	3	A3	A	L	missense	-0.261288	0.507072
										1467	A4L	4	A4	A	L	missense	-0.0228095	0.193203
										1468	G5L	5	G5	G	L	missense	0.023141	-0.373253
										1469	G6L	6	G6	G	L	missense	0.10612	0.412162
										1470	A7L	7	A7	A	L	missense	0.0502788	0.262463
										1471	R8L	8	R8	R	L	missense	-0.0928142	-0.460445
										1472	L9L	9	L9	L	L	silent	NA	NA
										1473	L10L	10	L10	L	L	silent	NA	NA
										1474	R11L	11	R11	R	L	missense	0.0826278	0.444163
										1475	A12L	12	A12	A	L	missense	0.128078	-0.0277521
										1476	A13L	13	A13	A	L	missense	0.255939	0.560438
										1477	S14L	14	S14	S	L	missense	-0.902938	0.687752
										1478	A15L	15	A15	A	L	missense	-0.152804	-0.30055
										1479	V16L	16	V16	V	L	missense	0.316443	-0.315754
										1480	L17L	17	L17	L	L	silent	NA	NA
										1481	G18L	18	G18	G	L	missense	-0.654963	0.122836
										1482	G19L	19	G19	G	L	missense	-0.366705	0.0637786
										1483	P20L	20	P20	P	L	missense	0.585452	-0.772344
										1484	A21L	21	A21	A	L	missense	0.235478	0.118413
										1485	G22L	22	G22	G	L	missense	-0.30615	NA
										1486	R23L	23	R23	R	L	missense	NA	NA
										1487	W24L	24	W24	W	L	missense	0.450157	NA
										1488	L25L	25	L25	L	L	silent	NA	NA
										1489	H26L	26	H26	H	L	missense	0.346023	0.304047
										1490	H27L	27	H27	H	L	missense	0.395855	NA
										1491	A28L	28	A28	A	L	missense	-0.00195284	NA
										1492	G29L	29	G29	G	L	missense	NA	0.376419
										1493	S30L	30	S30	S	L	missense	0.0325182	NA
										1494	R31L	31	R31	R	L	missense	NA	-0.385021
										1495	A32L	32	A32	A	L	missense	NA	NA
										1496	G33L	33	G33	G	L	missense	-0.12117	-1.21164
										1497	S34L	34	S34	S	L	missense	0.0703668	-0.513149
										1498	S35L	35	S35	S	L	missense	-0.140761	-0.672679
										1499	G36L	36	G36	G	L	missense	0.189539	0.873341
										1500	L37L	37	L37	L	L	silent	NA	NA
										1501	L38L	38	L38	L	L	silent	NA	NA
										1502	R39L	39	R39	R	L	missense	-0.142034	-0.141435
										1503	N40L	40	N40	N	L	missense	-0.506511	0.23893
										1504	R41L	41	R41	R	L	missense	0.166532	0.278276
										1505	G42L	42	G42	G	L	missense	0.249291	0.513289
										1506	P43L	43	P43	P	L	missense	0.339993	1.07902
										1507	G44L	44	G44	G	L	missense	-0.100457	0.154845
										1508	G45L	45	G45	G	L	missense	0.41087	-0.00699545
										1509	S46L	46	S46	S	L	missense	0.571679	0.691776
										1510	A47L	47	A47	A	L	missense	0.835007	0.436903
										1511	E48L	48	E48	E	L	missense	0.580052	1.04616
										1512	A49L	49	A49	A	L	missense	-1.04766	-0.620267
										1513	S50L	50	S50	S	L	missense	-0.846888	NA
										1514	R51L	51	R51	R	L	missense	0.0529029	-0.247325
										1515	S52L	52	S52	S	L	missense	0.252592	-0.651142
										1516	L53L	53	L53	L	L	silent	NA	NA
										1517	S54L	54	S54	S	L	missense	-0.261319	-0.24814
										1518	V55L	55	V55	V	L	missense	-0.282576	NA
										1519	S56L	56	S56	S	L	missense	0.556809	1.06029
										1520	A57L	57	A57	A	L	missense	-0.262557	0.149238
										1521	R58L	58	R58	R	L	missense	-0.211301	0.173966
										1522	A59L	59	A59	A	L	missense	-0.433859	0.562054
										1523	R60L	60	R60	R	L	missense	0.0419841	-0.38431
										1524	S61L	61	S61	S	L	missense	NA	0.170237
										1525	S62L	62	S62	S	L	missense	0.0177151	0.0918473
										1526	S63L	63	S63	S	L	missense	0.0557722	-0.250926
										1527	E64L	64	E64	E	L	missense	-0.169569	-0.952437
										1528	D65L	65	D65	D	L	missense	0.174533	-0.11857
										1529	K66L	66	K66	K	L	missense	-0.00608433	-0.144591
										1530	I67L	67	I67	I	L	missense	0.112703	0.514479
										1531	T68L	68	T68	T	L	missense	0.247705	0.885099
										1532	V69L	69	V69	V	L	missense	-0.536818	-0.40695
										1533	H70L	70	H70	H	L	missense	-0.219302	-0.612227
										1534	F71L	71	F71	F	L	missense	-0.0155415	-0.376477
										1535	I72L	72	I72	I	L	missense	-0.315455	-0.27509
										1536	N73L	73	N73	N	L	missense	-0.0740796	0.0358768
										1537	R74L	74	R74	R	L	missense	0.361207	-0.577027
										1538	D75L	75	D75	D	L	missense	0.0704538	-0.00446094
										1539	G76L	76	G76	G	L	missense	0.0164584	-0.410373
										1540	E77L	77	E77	E	L	missense	0.262047	0.143911
										1541	T78L	78	T78	T	L	missense	-0.70855	0.584186
										1542	L79L	79	L79	L	L	silent	NA	NA
										1543	T80L	80	T80	T	L	missense	-0.288875	-0.146973
										1544	T81L	81	T81	T	L	missense	0.12656	0.884664
										1545	K82L	82	K82	K	L	missense	0.0365466	-0.760426
										1546	G83L	83	G83	G	L	missense	0.776828	1.06315
										1547	K84L	84	K84	K	L	missense	0.349156	-0.439068
										1548	V85L	85	V85	V	L	missense	-0.100614	0.469727
										1549	G86L	86	G86	G	L	missense	0.171033	0.00376234
										1550	D87L	87	D87	D	L	missense	-0.301261	-0.549143
										1551	S88L	88	S88	S	L	missense	0.0552322	NA
										1552	L89L	89	L89	L	L	silent	NA	NA
										1553	L90L	90	L90	L	L	silent	NA	NA
										1554	D91L	91	D91	D	L	missense	0.217383	-0.126675
										1555	V92L	92	V92	V	L	missense	0.0189901	NA
										1556	V93L	93	V93	V	L	missense	0.0816	0.422157
										1557	V94L	94	V94	V	L	missense	0.0554221	-0.335843
										1558	E95L	95	E95	E	L	missense	-0.168218	-0.709281
										1559	N96L	96	N96	N	L	missense	0.0905024	0.0329886
										1560	N97L	97	N97	N	L	missense	-0.931005	NA
										1561	L98L	98	L98	L	L	silent	NA	NA
										1562	D99L	99	D99	D	L	missense	-0.285623	-0.151527
										1563	I100L	100	I100	I	L	missense	-0.144785	0.198473
										1564	D101L	101	D101	D	L	missense	-0.47142	-0.161233
										1565	G102L	102	G102	G	L	missense	0.0952482	-0.752271
										1566	F103L	103	F103	F	L	missense	0.270109	0.542246
										1567	G104L	104	G104	G	L	missense	1.03154	0.778709
										1568	A105L	105	A105	A	L	missense	-0.394591	0.791202
										1569	C106L	106	C106	C	L	missense	1.08775	1.32321
										1570	E107L	107	E107	E	L	missense	-0.266928	-0.451585
										1571	G108L	108	G108	G	L	missense	1.01831	1.10823
										1572	T109L	109	T109	T	L	missense	-0.314945	0.376604
										1573	L110L	110	L110	L	L	silent	NA	NA
										1574	A111L	111	A111	A	L	missense	0.263072	0.861526
										1575	C112L	112	C112	C	L	missense	0.979372	1.2644
										1576	S113L	113	S113	S	L	missense	0.0304019	0.215471
										1577	T114L	114	T114	T	L	missense	0.462623	0.0444511
										1578	C115L	115	C115	C	L	missense	1.09379	1.15054
										1579	H116L	116	H116	H	L	missense	-0.549746	-0.290785
										1580	L117L	117	L117	L	L	silent	NA	NA
										1581	I118L	118	I118	I	L	missense	0.0425289	0.10844
										1582	F119L	119	F119	F	L	missense	0.0116236	NA
										1583	E120L	120	E120	E	L	missense	0.201782	0.10167
										1584	D121L	121	D121	D	L	missense	-0.201952	-0.00536645
										1585	H122L	122	H122	H	L	missense	-0.63422	NA
										1586	I123L	123	I123	I	L	missense	-0.12767	-0.00640684
										1587	Y124L	124	Y124	Y	L	missense	0.251731	0.749902
										1588	E125L	125	E125	E	L	missense	0.169834	0.356625
										1589	K126L	126	K126	K	L	missense	-0.515356	-0.357156
										1590	L127L	127	L127	L	L	silent	NA	NA
										1591	D128L	128	D128	D	L	missense	0.397259	-0.761174
										1592	A129L	129	A129	A	L	missense	0.598428	1.27368
										1593	I130L	130	I130	I	L	missense	-0.0830161	-0.115976
										1594	T131L	131	T131	T	L	missense	-0.289743	0.561943
										1595	D132L	132	D132	D	L	missense	0.217334	-0.447057
										1596	E133L	133	E133	E	L	missense	-0.204146	0.0198001
										1597	E134L	134	E134	E	L	missense	1.10476	1.21163
										1598	N135L	135	N135	N	L	missense	0.151402	0.661397
										1599	D136L	136	D136	D	L	missense	0.750997	0.112964
										1600	M137L	137	M137	M	L	missense	0.18216	1.39482
										1601	L138L	138	L138	L	L	silent	NA	NA
										1602	D139L	139	D139	D	L	missense	0.0652925	-0.608373
										1603	L140L	140	L140	L	L	silent	NA	NA
										1604	A141L	141	A141	A	L	missense	-0.401527	NA
										1605	Y142L	142	Y142	Y	L	missense	-0.240351	-0.250696
										1606	G143L	143	G143	G	L	missense	-0.0815888	0.114027
										1607	L144L	144	L144	L	L	silent	NA	NA
										1608	T145L	145	T145	T	L	missense	0.16916	0.151798
										1609	D146L	146	D146	D	L	missense	0.0782088	-0.301989
										1610	R147L	147	R147	R	L	missense	-1.3746	-0.850816
										1611	S148L	148	S148	S	L	missense	0.38551	0.434054
										1612	R149L	149	R149	R	L	missense	0.679071	0.936618
										1613	L150L	150	L150	L	L	silent	NA	NA
										1614	G151L	151	G151	G	L	missense	1.00106	0.74336
										1615	C152L	152	C152	C	L	missense	1.13855	1.41235
										1616	Q153L	153	Q153	Q	L	missense	0.240892	-0.00657375
										1617	I154L	154	I154	I	L	missense	0.117306	0.0995794
										1618	C155L	155	C155	C	L	missense	0.0755863	-0.359283
										1619	L156L	156	L156	L	L	silent	NA	NA
										1620	T157L	157	T157	T	L	missense	-0.0208927	-0.587517
										1621	K158L	158	K158	K	L	missense	0.172058	-0.122153
										1622	S159L	159	S159	S	L	missense	-0.240911	0.846799
										1623	M160L	160	M160	M	L	missense	-0.304128	NA
										1624	D161L	161	D161	D	L	missense	0.31184	0.16026
										1625	N162L	162	N162	N	L	missense	-0.0364751	-0.340828
										1626	M163L	163	M163	M	L	missense	0.385025	0.864471
										1627	T164L	164	T164	T	L	missense	-0.159322	-0.223929
										1628	V165L	165	V165	V	L	missense	-0.0208853	-0.833967
										1629	R166L	166	R166	R	L	missense	-0.509216	0.328226
										1630	V167L	167	V167	V	L	missense	-0.206537	-0.904362
										1631	P168L	168	P168	P	L	missense	0.48508	0.478173
										1632	E169L	169	E169	E	L	missense	-0.226576	-0.347137
										1633	T170L	170	T170	T	L	missense	-0.0823572	-0.243941
										1634	V171L	171	V171	V	L	missense	0.230538	0.228836
										1635	A172L	172	A172	A	L	missense	-0.0445258	-0.674554
										1636	D173L	173	D173	D	L	missense	-0.2992	0.204855
										1637	A174L	174	A174	A	L	missense	0.25531	0.482916
										1638	R175L	175	R175	R	L	missense	0.518434	NA
										1639	Q176L	176	Q176	Q	L	missense	-0.0736194	-0.65007
										1640	S177L	177	S177	S	L	missense	-0.339848	-0.529436
										1641	I178L	178	I178	I	L	missense	0.551736	-0.186542
										1642	D179L	179	D179	D	L	missense	0.0183892	1.12415
										1643	V180L	180	V180	V	L	missense	-0.0572057	-0.104472
										1644	G181L	181	G181	G	L	missense	0.185239	NA
										1645	K182L	182	K182	K	L	missense	-0.0697968	0.171032
										1646	T183L	183	T183	T	L	missense	-0.0402405	-0.253049
										1647	S184L	184	S184	S	L	missense	-0.241191	0.569962
										1648	A2M	2	A2	A	M	missense	0.0773279	0.0994234
										1649	A3M	3	A3	A	M	missense	-0.130779	0.396039
										1650	A4M	4	A4	A	M	missense	0.039628	-0.340426
										1651	G5M	5	G5	G	M	missense	0.244746	-0.440835
										1652	G6M	6	G6	G	M	missense	-0.159189	-0.65119
										1653	A7M	7	A7	A	M	missense	-0.525673	0.89231
										1654	R8M	8	R8	R	M	missense	-0.908909	-0.721995
										1655	L9M	9	L9	L	M	missense	0.105284	0.771971
										1656	L10M	10	L10	L	M	missense	0.336818	0.281739
										1657	R11M	11	R11	R	M	missense	-0.239558	0.879829
										1658	A12M	12	A12	A	M	missense	-0.177512	-0.222093
										1659	A13M	13	A13	A	M	missense	-0.148245	0.232361
										1660	S14M	14	S14	S	M	missense	0.347975	0.297991
										1661	A15M	15	A15	A	M	missense	-0.0207633	0.444769
										1662	V16M	16	V16	V	M	missense	0.21511	0.405822
										1663	L17M	17	L17	L	M	missense	0.0499578	0.0514299
										1664	G18M	18	G18	G	M	missense	0.094763	0.155774
										1665	G19M	19	G19	G	M	missense	-0.00590125	-0.191329
										1666	P20M	20	P20	P	M	missense	-0.559929	NA
										1667	A21M	21	A21	A	M	missense	-0.216006	-0.138709
										1668	G22M	22	G22	G	M	missense	0.792928	NA
										1669	R23M	23	R23	R	M	missense	0.474256	-0.139222
										1670	W24M	24	W24	W	M	missense	0.239811	-0.652743
										1671	L25M	25	L25	L	M	missense	0.606676	1.17041
										1672	H26M	26	H26	H	M	missense	0.230174	NA
										1673	H27M	27	H27	H	M	missense	0.0388103	NA
										1674	A28M	28	A28	A	M	missense	-0.0503656	-0.198206
										1675	G29M	29	G29	G	M	missense	-0.124167	-0.567676
										1676	S30M	30	S30	S	M	missense	0.422572	-0.120982
										1677	R31M	31	R31	R	M	missense	0.660146	NA
										1678	A32M	32	A32	A	M	missense	NA	NA
										1679	G33M	33	G33	G	M	missense	0.0509106	-0.453123
										1680	S34M	34	S34	S	M	missense	-0.108499	0.21612
										1681	S35M	35	S35	S	M	missense	0.309079	0.0176721
										1682	G36M	36	G36	G	M	missense	0.148527	-0.00494471
										1683	L37M	37	L37	L	M	missense	0.0457737	0.0806629
										1684	L38M	38	L38	L	M	missense	0.492205	1.02006
										1685	R39M	39	R39	R	M	missense	0.187823	0.343837
										1686	N40M	40	N40	N	M	missense	-0.290927	0.304429
										1687	R41M	41	R41	R	M	missense	0.173459	0.0788366
										1688	G42M	42	G42	G	M	missense	0.0350812	0.622253
										1689	P43M	43	P43	P	M	missense	0.181606	0.0394013
										1690	G44M	44	G44	G	M	missense	0.129826	0.703189
										1691	G45M	45	G45	G	M	missense	0.116086	-0.314774
										1692	S46M	46	S46	S	M	missense	0.375581	0.184816
										1693	A47M	47	A47	A	M	missense	0.779206	0.799096
										1694	E48M	48	E48	E	M	missense	0.828617	0.835141
										1695	A49M	49	A49	A	M	missense	-0.695089	-1.01935
										1696	S50M	50	S50	S	M	missense	-0.233959	NA
										1697	R51M	51	R51	R	M	missense	-0.235384	NA
										1698	S52M	52	S52	S	M	missense	0.211721	-0.953192
										1699	L53M	53	L53	L	M	missense	0.132932	0.40643
										1700	S54M	54	S54	S	M	missense	-0.398611	0.147114
										1701	V55M	55	V55	V	M	missense	0.374235	0.954978
										1702	S56M	56	S56	S	M	missense	-0.109261	0.019146
										1703	A57M	57	A57	A	M	missense	-0.056943	-0.0231591
										1704	R58M	58	R58	R	M	missense	0.306428	-0.780634
										1705	A59M	59	A59	A	M	missense	-0.0959498	-0.107983
										1706	R60M	60	R60	R	M	missense	-0.213497	0.719897
										1707	S61M	61	S61	S	M	missense	0.183941	NA
										1708	S62M	62	S62	S	M	missense	0.0792256	NA
										1709	S63M	63	S63	S	M	missense	0.123628	-0.608717
										1710	E64M	64	E64	E	M	missense	-0.109239	-0.0993698
										1711	D65M	65	D65	D	M	missense	-0.3339	-0.317662
										1712	K66M	66	K66	K	M	missense	-0.187957	-0.22577
										1713	I67M	67	I67	I	M	missense	0.350407	0.129174
										1714	T68M	68	T68	T	M	missense	-0.209012	0.640974
										1715	V69M	69	V69	V	M	missense	0.27263	-0.0634173
										1716	H70M	70	H70	H	M	missense	-0.0655107	0.091597
										1717	F71M	71	F71	F	M	missense	0.0918893	1.19646
										1718	I72M	72	I72	I	M	missense	-0.0135321	0.0709437
										1719	N73M	73	N73	N	M	missense	-0.526218	0.0725749
										1720	R74M	74	R74	R	M	missense	-0.485625	0.445174
										1721	D75M	75	D75	D	M	missense	-0.0398059	-0.590407
										1722	G76M	76	G76	G	M	missense	0.320901	-0.269242
										1723	E77M	77	E77	E	M	missense	-0.575195	-0.138568
										1724	T78M	78	T78	T	M	missense	-0.540344	-0.0932159
										1725	L79M	79	L79	L	M	missense	-0.149734	-0.648663
										1726	T80M	80	T80	T	M	missense	0.0646887	NA
										1727	T81M	81	T81	T	M	missense	-0.269501	0.260031
										1728	K82M	82	K82	K	M	missense	0.172022	NA
										1729	G83M	83	G83	G	M	missense	0.483066	0.859122
										1730	K84M	84	K84	K	M	missense	0.137597	NA
										1731	V85M	85	V85	V	M	missense	0.00541643	-0.0342816
										1732	G86M	86	G86	G	M	missense	-0.125397	-0.231219
										1733	D87M	87	D87	D	M	missense	0.0549652	-0.44133
										1734	S88M	88	S88	S	M	missense	NA	0.378917
										1735	L89M	89	L89	L	M	missense	0.256264	0.403845
										1736	L90M	90	L90	L	M	missense	-0.267823	-0.239326
										1737	D91M	91	D91	D	M	missense	-0.119483	-1.37374
										1738	V92M	92	V92	V	M	missense	-0.0955985	0.390665
										1739	V93M	93	V93	V	M	missense	0.415746	0.243644
										1740	V94M	94	V94	V	M	missense	-0.223535	1.17097
										1741	E95M	95	E95	E	M	missense	0.0861296	-0.35572
										1742	N96M	96	N96	N	M	missense	0.282725	-0.777992
										1743	N97M	97	N97	N	M	missense	0.195151	-0.11026
										1744	L98M	98	L98	L	M	missense	0.0484538	0.180415
										1745	D99M	99	D99	D	M	missense	-0.0783346	0.944445
										1746	I100M	100	I100	I	M	missense	-0.11932	-0.526445
										1747	D101M	101	D101	D	M	missense	0.240764	0.683616
										1748	G102M	102	G102	G	M	missense	-0.196015	-0.664515
										1749	F103M	103	F103	F	M	missense	0.34704	0.515543
										1750	G104M	104	G104	G	M	missense	0.794422	0.448778
										1751	A105M	105	A105	A	M	missense	-0.336494	0.677457
										1752	C106M	106	C106	C	M	missense	1.09667	1.08988
										1753	E107M	107	E107	E	M	missense	-0.42762	-0.835309
										1754	G108M	108	G108	G	M	missense	0.833705	0.770321
										1755	T109M	109	T109	T	M	missense	-0.266864	1.00973
										1756	L110M	110	L110	L	M	missense	0.296517	0.602023
										1757	A111M	111	A111	A	M	missense	-0.315315	1.22038
										1758	C112M	112	C112	C	M	missense	1.0899	1.23731
										1759	S113M	113	S113	S	M	missense	0.303716	NA
										1760	T114M	114	T114	T	M	missense	0.114363	0.454954
										1761	C115M	115	C115	C	M	missense	1.02837	1.18518
										1762	H116M	116	H116	H	M	missense	-1.26341	0.244868
										1763	L117M	117	L117	L	M	missense	0.167085	-0.247245
										1764	I118M	118	I118	I	M	missense	0.0783066	0.693669
										1765	F119M	119	F119	F	M	missense	0.178192	0.131734
										1766	E120M	120	E120	E	M	missense	-0.223297	0.0763472
										1767	D121M	121	D121	D	M	missense	-0.556338	1.79163
										1768	H122M	122	H122	H	M	missense	0.0412027	0.368296
										1769	I123M	123	I123	I	M	missense	0.26386	0.00397406
										1770	Y124M	124	Y124	Y	M	missense	-0.133071	-0.1535
										1771	E125M	125	E125	E	M	missense	0.0258342	NA
										1772	K126M	126	K126	K	M	missense	0.304688	0.340584
										1773	L127M	127	L127	L	M	missense	0.151529	0.30212
										1774	D128M	128	D128	D	M	missense	-0.149037	-0.00382179
										1775	A129M	129	A129	A	M	missense	-0.0116187	NA
										1776	I130M	130	I130	I	M	missense	0.335571	-0.481382
										1777	T131M	131	T131	T	M	missense	0.153917	NA
										1778	D132M	132	D132	D	M	missense	-0.0700014	-0.451011
										1779	E133M	133	E133	E	M	missense	-0.151803	-0.546972
										1780	E134M	134	E134	E	M	missense	0.945922	0.587251
										1781	N135M	135	N135	N	M	missense	-0.00863613	-0.104314
										1782	D136M	136	D136	D	M	missense	0.136106	-0.421475
										1783	M137M	137	M137	M	M	silent	NA	NA
										1784	L138M	138	L138	L	M	missense	0.188325	0.00845563
										1785	D139M	139	D139	D	M	missense	0.0450352	0.154608
										1786	L140M	140	L140	L	M	missense	0.392519	0.793401
										1787	A141M	141	A141	A	M	missense	-0.0991887	0.123399
										1788	Y142M	142	Y142	Y	M	missense	-0.877178	-0.0122434
										1789	G143M	143	G143	G	M	missense	0.336626	-0.813222
										1790	L144M	144	L144	L	M	missense	0.248915	-0.88732
										1791	T145M	145	T145	T	M	missense	0.31845	-0.375419
										1792	D146M	146	D146	D	M	missense	-0.331524	NA
										1793	R147M	147	R147	R	M	missense	0.166597	-0.231889
										1794	S148M	148	S148	S	M	missense	0.093242	0.216083
										1795	R149M	149	R149	R	M	missense	0.689059	0.498975
										1796	L150M	150	L150	L	M	missense	-0.0615858	-0.102853
										1797	G151M	151	G151	G	M	missense	1.01082	1.14626
										1798	C152M	152	C152	C	M	missense	1.16211	0.860652
										1799	Q153M	153	Q153	Q	M	missense	-0.153139	-0.59488
										1800	I154M	154	I154	I	M	missense	0.362619	0.582538
										1801	C155M	155	C155	C	M	missense	0.337846	0.96928
										1802	L156M	156	L156	L	M	missense	-0.317977	-0.383268
										1803	T157M	157	T157	T	M	missense	0.0460253	0.00874716
										1804	K158M	158	K158	K	M	missense	0.185057	-0.504747
										1805	S159M	159	S159	S	M	missense	-0.149449	-0.208842
										1806	M160M	160	M160	M	M	silent	NA	NA
										1807	D161M	161	D161	D	M	missense	-0.0698228	-0.078528
										1808	N162M	162	N162	N	M	missense	0.127823	-0.129549
										1809	M163M	163	M163	M	M	silent	NA	NA
										1810	T164M	164	T164	T	M	missense	-0.0760051	-0.0720168
										1811	V165M	165	V165	V	M	missense	-0.12274	-0.42356
										1812	R166M	166	R166	R	M	missense	0.144019	-0.000208817
										1813	V167M	167	V167	V	M	missense	0.222177	-0.0856314
										1814	P168M	168	P168	P	M	missense	0.156912	-0.366106
										1815	E169M	169	E169	E	M	missense	-0.845884	0.0591675
										1816	T170M	170	T170	T	M	missense	-0.184899	NA
										1817	V171M	171	V171	V	M	missense	0.451688	0.0122344
										1818	A172M	172	A172	A	M	missense	-0.557276	-0.421117
										1819	D173M	173	D173	D	M	missense	-0.417203	0.0546728
										1820	A174M	174	A174	A	M	missense	0.0374897	-0.275017
										1821	R175M	175	R175	R	M	missense	-0.222956	0.0945045
										1822	Q176M	176	Q176	Q	M	missense	0.290729	NA
										1823	S177M	177	S177	S	M	missense	-0.566012	0.0433509
										1824	I178M	178	I178	I	M	missense	-0.146824	0.0751902
										1825	D179M	179	D179	D	M	missense	0.0418282	-0.494235
										1826	V180M	180	V180	V	M	missense	0.313004	0.490797
										1827	G181M	181	G181	G	M	missense	-1.35145	0.389169
										1828	K182M	182	K182	K	M	missense	-0.000782339	-0.029643
										1829	T183M	183	T183	T	M	missense	-0.197069	-0.11901
										1830	S184M	184	S184	S	M	missense	0.00412866	0.661453
										1831	A2N	2	A2	A	N	missense	-0.04347	0.13487
										1832	A3N	3	A3	A	N	missense	-0.348784	-0.210185
										1833	A4N	4	A4	A	N	missense	0.075635	-0.335406
										1834	G5N	5	G5	G	N	missense	0.381219	0.126655
										1835	G6N	6	G6	G	N	missense	0.371274	0.289628
										1836	A7N	7	A7	A	N	missense	-0.220471	0.0857212
										1837	R8N	8	R8	R	N	missense	0.424206	-0.174235
										1838	L9N	9	L9	L	N	missense	0.352691	-0.635591
										1839	L10N	10	L10	L	N	missense	0.127733	-0.352048
										1840	R11N	11	R11	R	N	missense	0.137019	0.131151
										1841	A12N	12	A12	A	N	missense	-0.0628211	0.996004
										1842	A13N	13	A13	A	N	missense	0.0507104	-0.531488
										1843	S14N	14	S14	S	N	missense	NA	0.0290189
										1844	A15N	15	A15	A	N	missense	-0.0399126	-0.856371
										1845	V16N	16	V16	V	N	missense	-0.645	-0.143404
										1846	L17N	17	L17	L	N	missense	0.306373	NA
										1847	G18N	18	G18	G	N	missense	0.408462	0.649393
										1848	G19N	19	G19	G	N	missense	-0.0111488	0.0882626
										1849	P20N	20	P20	P	N	missense	-0.128995	NA
										1850	A21N	21	A21	A	N	missense	-0.100461	-0.61754
										1851	G22N	22	G22	G	N	missense	NA	NA
										1852	R23N	23	R23	R	N	missense	0.598475	-0.335213
										1853	W24N	24	W24	W	N	missense	-0.222159	0.318486
										1854	L25N	25	L25	L	N	missense	-0.498194	NA
										1855	H26N	26	H26	H	N	missense	0.169109	-0.198012
										1856	H27N	27	H27	H	N	missense	-0.104527	0.564962
										1857	A28N	28	A28	A	N	missense	-0.0865273	-0.0101415
										1858	G29N	29	G29	G	N	missense	NA	1.01037
										1859	S30N	30	S30	S	N	missense	0.259572	-0.639801
										1860	R31N	31	R31	R	N	missense	-0.000940634	NA
										1861	A32N	32	A32	A	N	missense	-0.0640345	-0.0430757
										1862	G33N	33	G33	G	N	missense	0.0784825	0.48025
										1863	S34N	34	S34	S	N	missense	0.0794082	0.424231
										1864	S35N	35	S35	S	N	missense	0.181094	-0.653499
										1865	G36N	36	G36	G	N	missense	0.0293467	0.187354
										1866	L37N	37	L37	L	N	missense	NA	-0.66843
										1867	L38N	38	L38	L	N	missense	0.377358	0.120922
										1868	R39N	39	R39	R	N	missense	-0.390051	-0.277754
										1869	N40N	40	N40	N	N	silent	NA	NA
										1870	R41N	41	R41	R	N	missense	0.198661	-0.371298
										1871	G42N	42	G42	G	N	missense	0.133313	-0.235363
										1872	P43N	43	P43	P	N	missense	0.14006	1.2389
										1873	G44N	44	G44	G	N	missense	0.0835535	-0.289207
										1874	G45N	45	G45	G	N	missense	0.148139	0.842106
										1875	S46N	46	S46	S	N	missense	0.338322	0.642633
										1876	A47N	47	A47	A	N	missense	0.833418	1.55874
										1877	E48N	48	E48	E	N	missense	0.628284	1.07509
										1878	A49N	49	A49	A	N	missense	-0.529211	-0.852688
										1879	S50N	50	S50	S	N	missense	0.219353	-0.357443
										1880	R51N	51	R51	R	N	missense	-0.0789765	1.02685
										1881	S52N	52	S52	S	N	missense	-0.0585892	-0.0950318
										1882	L53N	53	L53	L	N	missense	0.145722	NA
										1883	S54N	54	S54	S	N	missense	-0.135117	-0.939369
										1884	V55N	55	V55	V	N	missense	-0.279585	0.814731
										1885	S56N	56	S56	S	N	missense	0.0549349	1.09005
										1886	A57N	57	A57	A	N	missense	0.0289506	0.245386
										1887	R58N	58	R58	R	N	missense	-0.416729	-0.0662433
										1888	A59N	59	A59	A	N	missense	-0.13198	0.117317
										1889	R60N	60	R60	R	N	missense	-0.0960479	0.128297
										1890	S61N	61	S61	S	N	missense	-0.736903	-0.555826
										1891	S62N	62	S62	S	N	missense	0.0847258	-0.478775
										1892	S63N	63	S63	S	N	missense	-0.061275	-0.00890532
										1893	E64N	64	E64	E	N	missense	NA	NA
										1894	D65N	65	D65	D	N	missense	-0.210307	0.979835
										1895	K66N	66	K66	K	N	missense	-0.166706	0.198943
										1896	I67N	67	I67	I	N	missense	0.439751	0.681471
										1897	T68N	68	T68	T	N	missense	0.00412126	-0.201617
										1898	V69N	69	V69	V	N	missense	1.01344	0.920649
										1899	H70N	70	H70	H	N	missense	0.0583346	-0.00884918
										1900	F71N	71	F71	F	N	missense	1.07088	1.16918
										1901	I72N	72	I72	I	N	missense	0.0538016	-0.293392
										1902	N73N	73	N73	N	N	silent	NA	NA
										1903	R74N	74	R74	R	N	missense	-1.07616	1.31069
										1904	D75N	75	D75	D	N	missense	-0.328967	0.364199
										1905	G76N	76	G76	G	N	missense	-0.0935893	-0.272376
										1906	E77N	77	E77	E	N	missense	0.0389391	-0.503906
										1907	T78N	78	T78	T	N	missense	-0.0446133	-0.272654
										1908	L79N	79	L79	L	N	missense	0.260076	0.247274
										1909	T80N	80	T80	T	N	missense	0.128446	NA
										1910	T81N	81	T81	T	N	missense	0.307787	0.88475
										1911	K82N	82	K82	K	N	missense	-0.872543	0.352216
										1912	G83N	83	G83	G	N	missense	0.303584	-0.105621
										1913	K84N	84	K84	K	N	missense	0.0468645	0.28
										1914	V85N	85	V85	V	N	missense	-0.0120714	0.0182206
										1915	G86N	86	G86	G	N	missense	0.232668	NA
										1916	D87N	87	D87	D	N	missense	-0.0848497	NA
										1917	S88N	88	S88	S	N	missense	0.582186	NA
										1918	L89N	89	L89	L	N	missense	1.19502	0.434183
										1919	L90N	90	L90	L	N	missense	0.293382	-0.0490229
										1920	D91N	91	D91	D	N	missense	0.109118	-0.0567432
										1921	V92N	92	V92	V	N	missense	0.121063	0.903703
										1922	V93N	93	V93	V	N	missense	0.523867	0.216886
										1923	V94N	94	V94	V	N	missense	-0.344531	-1.2678
										1924	E95N	95	E95	E	N	missense	0.199864	NA
										1925	N96N	96	N96	N	N	silent	NA	NA
										1926	N97N	97	N97	N	N	silent	NA	NA
										1927	L98N	98	L98	L	N	missense	0.309323	0.504253
										1928	D99N	99	D99	D	N	missense	-0.0925533	-0.215603
										1929	I100N	100	I100	I	N	missense	0.180807	0.295193
										1930	D101N	101	D101	D	N	missense	-0.200817	-0.0138284
										1931	G102N	102	G102	G	N	missense	-0.335547	0.806991
										1932	F103N	103	F103	F	N	missense	1.05533	1.02644
										1933	G104N	104	G104	G	N	missense	0.898725	1.47055
										1934	A105N	105	A105	A	N	missense	-0.246292	0.204442
										1935	C106N	106	C106	C	N	missense	1.18055	0.906083
										1936	E107N	107	E107	E	N	missense	0.0244384	-0.795659
										1937	G108N	108	G108	G	N	missense	0.804617	0.72102
										1938	T109N	109	T109	T	N	missense	-0.0759682	0.456481
										1939	L110N	110	L110	L	N	missense	0.111065	-0.0165036
										1940	A111N	111	A111	A	N	missense	-0.0992345	0.0244564
										1941	C112N	112	C112	C	N	missense	0.953329	1.22015
										1942	S113N	113	S113	S	N	missense	-0.0205704	0.212672
										1943	T114N	114	T114	T	N	missense	0.0747983	1.02854
										1944	C115N	115	C115	C	N	missense	0.975878	1.34224
										1945	H116N	116	H116	H	N	missense	-0.0564086	-0.554261
										1946	L117N	117	L117	L	N	missense	1.03746	0.55923
										1947	I118N	118	I118	I	N	missense	0.286457	-0.696107
										1948	F119N	119	F119	F	N	missense	0.966683	0.538041
										1949	E120N	120	E120	E	N	missense	0.109319	0.835239
										1950	D121N	121	D121	D	N	missense	-0.0427395	NA
										1951	H122N	122	H122	H	N	missense	0.563799	0.129031
										1952	I123N	123	I123	I	N	missense	-0.867378	-0.141952
										1953	Y124N	124	Y124	Y	N	missense	0.359801	1.01218
										1954	E125N	125	E125	E	N	missense	-0.0561307	-0.573623
										1955	K126N	126	K126	K	N	missense	-0.104098	-0.189655
										1956	L127N	127	L127	L	N	missense	0.0507021	1.26581
										1957	D128N	128	D128	D	N	missense	-0.105649	-0.129938
										1958	A129N	129	A129	A	N	missense	NA	0.864825
										1959	I130N	130	I130	I	N	missense	-0.0924055	0.233817
										1960	T131N	131	T131	T	N	missense	0.125971	-0.681497
										1961	D132N	132	D132	D	N	missense	-0.0636954	NA
										1962	E133N	133	E133	E	N	missense	-0.112511	-0.0813486
										1963	E134N	134	E134	E	N	missense	1.1607	0.993561
										1964	N135N	135	N135	N	N	silent	NA	NA
										1965	D136N	136	D136	D	N	missense	0.198014	-0.650846
										1966	M137N	137	M137	M	N	missense	0.119128	NA
										1967	L138N	138	L138	L	N	missense	0.766758	0.556679
										1968	D139N	139	D139	D	N	missense	-0.132024	NA
										1969	L140N	140	L140	L	N	missense	0.179139	NA
										1970	A141N	141	A141	A	N	missense	-0.0903994	0.596138
										1971	Y142N	142	Y142	Y	N	missense	-0.329137	NA
										1972	G143N	143	G143	G	N	missense	-0.704882	0.0112298
										1973	L144N	144	L144	L	N	missense	0.342358	-0.654795
										1974	T145N	145	T145	T	N	missense	0.290771	-0.85509
										1975	D146N	146	D146	D	N	missense	-0.0930304	0.53752
										1976	R147N	147	R147	R	N	missense	0.170573	0.904438
										1977	S148N	148	S148	S	N	missense	0.122429	0.397294
										1978	R149N	149	R149	R	N	missense	1.00009	1.0548
										1979	L150N	150	L150	L	N	missense	0.899277	0.248509
										1980	G151N	151	G151	G	N	missense	1.11518	1.0803
										1981	C152N	152	C152	C	N	missense	0.999522	2.20976
										1982	Q153N	153	Q153	Q	N	missense	-0.0628434	0.314094
										1983	I154N	154	I154	I	N	missense	0.747566	0.148433
										1984	C155N	155	C155	C	N	missense	-0.0685037	NA
										1985	L156N	156	L156	L	N	missense	0.799744	0.347294
										1986	T157N	157	T157	T	N	missense	-0.181469	NA
										1987	K158N	158	K158	K	N	missense	-0.716036	-0.562129
										1988	S159N	159	S159	S	N	missense	0.272944	-0.127706
										1989	M160N	160	M160	M	N	missense	0.245254	-0.046559
										1990	D161N	161	D161	D	N	missense	0.06404	-0.53889
										1991	N162N	162	N162	N	N	silent	NA	NA
										1992	M163N	163	M163	M	N	missense	0.510061	0.527989
										1993	T164N	164	T164	T	N	missense	0.360843	1.04121
										1994	V165N	165	V165	V	N	missense	0.811549	1.01831
										1995	R166N	166	R166	R	N	missense	-0.198374	0.91795
										1996	V167N	167	V167	V	N	missense	0.111395	-0.228267
										1997	P168N	168	P168	P	N	missense	0.156863	-0.310117
										1998	E169N	169	E169	E	N	missense	-0.234432	0.30559
										1999	T170N	170	T170	T	N	missense	-0.0751532	0.952522
[truncated: 2,027 more rows]

## Sheet: Fig. 3A
ES	Parental			KO			KO+ WT			KO+ D136A			KO+ D136R			KO+ D139A			KO+ D139R
4.95752e-07	0.0826876	0.0612065	0.0773909	0.347894	0.455827	0.342731	0.0358911	0.0219678	0.0284654	0.0758106	0.0874562	0.0698736	0.41643	0.498656	0.445221	0.055112	0.0476436	0.0401751	0.510743	0.432856	0.390331
2.6393e-07	0.0623835	0.0656204	0.0620893	0.478938	0.441813	0.438125	0.0346535	0.032797	0.0250619	0.0685036	0.0876846	0.0728421	0.405144	0.461344	0.406526	0.0525367	0.0504764	0.0494463	0.361012	0.324978	0.370636
1.43979e-07	0.0968122	0.0873958	0.0735655	0.514096	0.667022	0.402229	0.0383663	0.0334158	0.0340346	0.0879129	0.088598	0.0888263	0.482994	0.470557	0.552092	0.0646407	0.0664435	0.0576874	0.489033	0.473814	0.395255
7.19945e-08	0.0923982	0.0735655	0.0620893	0.639485	0.632847	0.574086	0.0519802	0.0532178	0.0358911	0.0888263	0.0849444	0.0831177	0.549789	0.485067	0.523762	0.0687613	0.074427	0.0677311	0.538496	0.54812	0.519024
4.03984e-08	0.117705	0.0971064	0.104463	0.772988	0.820439	0.707097	0.0959158	0.0884901	0.075495	0.0956767	0.10207	0.0838027	0.640077	0.568445	0.616123	0.0878187	0.0970899	0.0788051	0.707252	0.610788	0.69248
2.15995e-08	0.128298	0.0974007	0.123001	0.777659	0.940665	0.840846	0.09375	0.0782797	0.0903465	0.0851728	0.0947633	0.0778657	0.735662	0.625797	0.623724	0.0857584	0.0945146	0.0862735	0.691808	0.635407	0.690466
1.15999e-08	0.168318	0.162727	0.15743	0.832486	0.861006	0.853631	0.0829208	0.0779703	0.0714728	0.15733	0.134039	0.141574	0.709866	0.749942	0.699962	0.0836982	0.0788051	0.0968323	0.822516	0.665622	0.834154
5.99996e-09	0.313095	0.273369	0.354291	0.928372	0.975578	0.946566	0.116337	0.107364	0.113861	0.256888	0.275841	0.239077	0.856123	0.827102	0.731977	0.110224	0.136492	0.127479	0.762981	0.722023	0.77171
3.19999e-09	0.665032	0.586758	0.589112	0.91485	1.06163	0.841337	0.193379	0.218131	0.237624	0.375856	0.528619	0.442305	0.95977	0.771823	0.865797	0.257018	0.325522	0.248519	0.955013	0.686885	0.90667
1.6e-09	0.866601	0.75743	0.770083	0.902311	1.00041	0.902803	0.47896	0.431312	0.42203	0.551454	0.671563	0.604887	0.873628	0.784952	0.841382	0.453258	0.496781	0.498584	0.820725	0.813115	0.806177
7.99999e-10	0.863953	0.795684	0.851005	0.906245	0.958859	0.903049	0.628403	0.606745	0.6612	0.745547	0.823185	0.717004	0.873397	0.775278	0.827562	0.640484	0.709503	0.691218	0.89615	0.77462	0.833483
4e-10	0.898676	0.927513	0.923982	1.00926	1.07417	0.960826	0.937809	0.788676	0.904394	0.901735	0.970239	0.900137	0.970365	0.964376	1.01021	0.877672	0.918105	0.910894	0.908908	0.862131	0.948523
0	1.03551	0.948112	1.01638	0.92911	1.1049	0.965989	1.1185	0.85922	1.02228	0.950145	1.07025	0.979601	1.07102	0.937658	0.991324	0.977337	1.06747	0.955189	1.00358	0.912489	1.08393

## Sheet: Fig. 3B 
	KO								KO+ WT								KO+D136A								KO+ D136R								KO+ D139A								KO+D139R
0	0	0	0	0	0	0	0	0	0	0	0	0	0	0	0	0	0	0	0	0	0	0	0	0	0	0	0	0	0	0	0	0	0	0	0	0	0	0	0	0	0	0	0	0	0	0	0	0
6	0.181026	0.29059	0.319372	0.102849	0.200697	0.0569025	0.0432842	0.210838	0.161025	0.147899	0.206452	0.212687	0.174573	0.0998489	0.230884	0.174679	0.203296	0.185246	0.139217	0.162106	0.157101	0.163571	0.215908	0.120468	0.187018	0.0972971	0.148099	0.181088	0.190052	0.153983	0.0359203	0.183771	0.130233	0.225736	0.195551	0.109451	0.19698	0.177746	0.135813	0.102281	0.145197	-0.0175942	0.296617	0.273018	0.131244	0.0861565	0.0356238	0.0174874
12	0.234465	0.366539	0.349746	0.265402	0.376854	0.298524	0.290838	0.284839	0.279795	0.223563	0.304299	0.274274	0.372513	0.249658	0.372691	0.319069	0.326871	0.300202	0.262248	0.286668	0.306157	0.290617	0.31977	0.235331	0.394929	0.205171	0.148099	0.317537	0.301891	0.199564	0.224124	0.240171	0.309911	0.359592	0.317934	0.106153	0.276331	0.327002	0.308241	0.179706	0.219965	0.0848889	0.459432	0.357552	0.295739	0.29956	0.350497	0.068713
18	0.469913	0.536464	0.524117	0.46909	0.483374	0.493695	0.389176	0.527695	0.335704	0.373459	0.44395	0.341585	0.399994	0.388957	0.496174	0.422162	0.390065	0.418243	0.333199	0.371497	0.369646	0.377884	0.388925	0.291278	0.493959	0.278133	0.399356	0.508421	0.411925	0.347074	0.413522	0.433967	0.390734	0.398203	0.472069	0.271302	0.364054	0.405833	0.400256	0.308915	0.452729	0.306103	0.520832	0.369234	0.409301	0.323407	0.357552	0.342888
24	0.587531	0.714132	0.798206	0.577838	0.629719	0.487794	0.517499	0.507231	0.397631	0.429312	0.498716	0.452312	0.517564	0.359957	0.501799	0.518377	0.407138	0.489455	0.377424	0.403292	0.441244	0.437781	0.44386	0.377178	0.670564	0.424591	0.474244	0.67423	0.517059	0.542054	0.564614	0.550064	0.476854	0.474868	0.551332	0.334664	0.444785	0.472462	0.448696	0.394279	0.635003	0.472881	0.59018	0.513069	0.476676	0.577544	0.536053	0.475338
30	0.792956	0.855924	0.907741	0.748292	0.820624	0.771376	0.611568	0.812576	0.445328	0.529253	0.632834	0.548036	0.546542	0.455582	0.604699	0.577006	0.450606	0.525569	0.400824	0.434403	0.477065	0.454235	0.489119	0.410155	0.833503	0.60243	0.638544	0.782714	0.683761	0.679557	0.663604	0.767135	0.558121	0.559068	0.630767	0.354255	0.475854	0.528342	0.564174	0.495904	0.702614	0.605221	0.793851	0.54432	0.690423	0.682689	0.61471	0.697731
36	0.879371	0.988027	1.08671	0.83451	0.911191	0.910203	0.770265	0.897585	0.550847	0.582227	0.69549	0.62435	0.626269	0.561273	0.68105	0.63641	0.499186	0.546812	0.458574	0.461085	0.515849	0.508242	0.52553	0.469245	0.858497	0.682259	0.663375	0.866875	0.778644	0.751948	0.752641	0.820516	0.635054	0.606008	0.704015	0.463947	0.570643	0.606447	0.625661	0.5652	0.726746	0.582044	0.820733	0.624491	0.759686	0.758992	0.666757	0.792195
42	0.968806	1.06698	1.19663	0.953049	1.03895	1.02466	0.893648	1.03616	0.642365	0.672425	0.748601	0.731748	0.727356	0.674543	0.727395	0.756826	0.505542	0.567746	0.449971	0.470496	0.532337	0.554762	0.574139	0.467679	0.938816	0.70007	0.830562	0.909519	0.837827	0.747234	0.809086	0.811238	0.662615	0.678908	0.734304	0.507091	0.639146	0.643066	0.696146	0.644563	0.863627	0.616671	0.902703	0.681824	0.75517	0.892515	0.877744	0.80232
48	1.0861	1.17389	1.18264	1.04891	1.09378	1.05291	0.944003	1.03258	0.695928	0.67756	0.803178	0.744239	0.835304	0.695007	0.734579	0.806675	0.515023	0.578101	0.505825	0.514833	0.56229	0.59309	0.578479	0.543949	1.00995	0.726382	0.843658	0.953206	0.940761	0.85634	0.88326	0.860044	0.748224	0.707887	0.798782	0.558666	0.640861	0.72392	0.711353	0.674387	0.84485	0.593679	0.931765	0.584962	0.92961	0.814735	0.852998	0.871267
54	1.27009	1.27343	1.22695	1.18329	1.21004	1.11548	1.05391	1.08185	0.797435	0.72792	0.875001	0.903066	0.848662	0.779564	0.813587	0.860114	0.56304	0.612088	0.532146	0.543652	0.603687	0.642225	0.619762	0.552837	1.13569	0.848529	0.790547	0.982352	0.997926	0.935149	0.969369	0.898519	0.775667	0.783731	0.830906	0.622376	0.704544	0.790723	0.754199	0.712619	1.01127	0.783425	1.00782	0.736965	1.02272	0.896495	0.906891	0.973365
60	1.416	1.38948	1.30394	1.25948	1.24679	1.18277	1.13617	1.12278	0.854489	0.805011	0.878182	0.960399	0.916834	0.851648	0.894918	0.944179	0.600632	0.684156	0.572335	0.613277	0.64859	0.684679	0.673482	0.606464	1.23658	0.893084	0.923946	1.04957	1.18277	0.967939	1.02106	0.95858	0.838362	0.865005	0.910875	0.703171	0.768674	0.871643	0.808239	0.809877	1.01127	0.778336	1.02333	0.47032	1.10309	0.985127	1.07468	1.07708
66	1.5111	1.5011	1.53517	1.3598	1.43376	1.31861	1.22344	1.23904	0.92628	0.911256	0.973474	1.02325	1.03548	0.964318	0.918239	1.01892	0.665923	0.704777	0.611435	0.645208	0.678528	0.739408	0.7016	0.678614	1.32492	1.03317	1.01551	1.16162	1.2383	0.978035	1.14958	1.0323	0.926699	1.00167	1.00166	0.787935	0.830075	0.949727	0.920449	0.91042	1.01127	0.914449	1.20776	0.584962	1.13472	1.05088	1.1416	1.20469
72	1.68192	1.57699	1.58283	1.49201	1.57295	1.43664	1.28784	1.32046	0.98394	0.962633	1.06565	1.06617	1.10392	0.997648	0.984014	1.11658	0.687047	0.749744	0.63743	0.703835	0.7223	0.767212	0.733079	0.694763	1.4025	1.07472	1.07964	1.14981	1.33678	1.07341	1.20847	1.24247	0.998337	1.0542	1.07923	0.814444	0.887525	1.04994	1.0108	0.929096	1.02245	0.867298	1.27734	0.745954	1.24511	1.14086	1.18982	1.22741
78	1.86037	1.78677	1.73057	1.53434	1.80838	1.54005	1.41412	1.45476	0.997336	1.01427	1.13112	1.16238	1.19564	1.10204	1.06032	1.17679	0.735164	0.745157	0.649503	0.697437	0.746419	0.796837	0.721355	0.725221	1.52378	1.16298	1.16559	1.24908	1.49957	1.19091	1.40668	1.27883	1.02145	1.08766	1.13478	0.915865	0.957983	1.10348	1.05617	0.997053	1.11939	0.995621	1.29981	0.866249	1.27381	1.18057	1.30743	1.33594
84	2.06965	1.93756	1.92129	1.64073	1.96917	1.76894	1.56034	1.60677	1.05484	1.03042	1.13378	1.16935	1.26951	1.15787	1.05459	1.21831	0.727028	0.785927	0.631356	0.671559	0.717871	0.822413	0.717426	0.727839	1.65003	1.24818	1.36646	1.38289	1.58634	1.32034	1.48456	1.45596	1.02635	1.10177	1.15134	0.945689	0.967578	1.11656	1.08126	1.02191	1.12718	1.07247	1.30299	0.72792	1.3356	1.27837	1.43962	1.44335
90	2.20465	2.13506	2.04401	1.8365	2.13685	2.00827	1.68856	1.67486	1.06251	1.0543	1.17575	1.19914	1.25954	1.14305	1.1035	1.20184	0.700959	0.775467	0.640458	0.674819	0.703383	0.831602	0.718736	0.693424	1.78652	1.35509	1.49929	1.4646	1.75918	1.41998	1.62874	1.47958	1.03935	1.08766	1.15283	0.958546	0.971671	1.14109	1.07098	1.00588	1.1503	1.089	1.41895	0.772589	1.43776	1.38135	1.57592	1.4498
96	2.45592	2.40644	2.23646	1.96766	2.3075	2.15511	1.83328	1.81049	1.05484	1.08553	1.13378	1.19914	1.25453	1.15153	1.09794	1.23863	0.688444	0.728211	0.57392	0.643544	0.681943	0.801521	0.6856	0.67726	1.82648	1.47719	1.65844	1.54945	1.88236	1.56768	1.75084	1.68486	1.04419	1.11728	1.14384	0.943843	0.95523	1.14493	1.07833	1	1.27711	1.23359	1.54253	0.849665	1.48761	1.45337	1.58496	1.63113
102	2.61801	2.51681	2.36097	2.15962	2.55107	2.40098	1.99633	2.03258	1.06251	1.03842	1.06844	1.23499	1.25202	1.10859	1.03921	1.24064	0.546184	0.623797	0.510797	0.564895	0.60848	0.708567	0.682916	0.634642	1.96078	1.65512	1.77923	1.74919	1.97702	1.65585	1.85002	1.78462	1.04902	1.1002	1.15283	0.945689	0.896164	1.11526	1.03517	0.959695	1.37415	1.3061	1.59278	0.83289	1.56961	1.47748	1.62059	1.90454
108	2.7885	2.70776	2.6269	2.31194	2.75515	2.64849	2.19013	2.21084	1.08276	1.04638	1.05445	1.2372	1.24193	1.13665	1.02756	1.23053	0.515023	0.610407	0.460289	0.516652	0.57826	0.703571	0.64756	0.586406	2.08717	1.80118	1.95646	1.86326	2.10106	1.86616	1.97246	1.95718	1.00498	1.10954	1.13781	0.91398	0.887525	1.13596	1.00772	0.950583	1.5015	1.40846	1.69803	0.914883	1.65208	1.71234	1.77347	1.99118
114	2.95594	2.94996	2.82728	2.57068	2.97008	2.81798	2.43594	2.39197	1.15387	1.03642	1.04881	1.26347	1.24698	1.11512	1.05842	1.2101	0.521309	0.560802	0.434356	0.505708	0.523483	0.638303	0.637892	0.600761	2.24503	1.89566	2.17943	1.95207	2.2943	2.01577	2.14273	2.1669	0.993337	1.0445	1.13327	0.894997	0.830075	1.14493	0.986	0.942945	1.71301	1.47288	1.79159	0.90689	1.68331	1.90244	1.78398	2.03905
120	3.11933	3.10281	2.93304	2.68118	3.09798	3.03279	2.61157	2.51622	1.1346	1.01021	1.06006	1.1946	1.24193	1.15787	1.045	1.2285	0.471859	0.51483	0.413269	0.472371	0.497879	0.579518	0.622566	0.55726	2.35353	2.00239	2.34514	2.06117	2.47667	2.15042	2.26253	2.3241	0.919687	1.00167	1.11497	0.89117	0.837569	1.11265	0.93833	0.953627	1.79192	1.59368	1.85148	1.13614	1.8429	1.97387	1.97269	2.11005
126	3.29467	3.28632	3.0837	2.85626	3.28485	3.19005	2.76381	2.66219	1.20787	1.01833	1.04881	1.20593	1.29656	1.24372	1.04884	1.19145	0.494402	0.593494	0.436099	0.440163	0.522213	0.626472	0.609905	0.577724	2.5203	2.18423	2.66584	2.20696	2.66884	2.35484	2.48781	2.52285	0.919687	1.01498	1.11343	0.877696	0.862764	1.08364	0.9969	0.930641	1.94376	1.87685	1.95014	1.49719	2.07257	2.25065	2.12309	2.30066
132	3.3742	3.40194	3.16637	2.96493	3.37616	3.33513	3.01729	2.80631	1.22619	1.02237	1.06286	1.20819	1.25954	1.2457	1.04884	1.19562	0.465353	0.569477	0.371969	0.466739	0.48881	0.622507	0.57269	0.543949	2.58912	2.27417	2.82177	2.30783	2.80795	2.51804	2.62187	2.65405	0.893085	0.979775	1.09954	0.862141	0.834576	1.0783	0.984436	0.982226	2.09311	1.98241	2.1239	1.59495	2.17247	2.33665	2.34341	2.33942
138	3.43681	3.49371	3.21324	3.1193	3.46983	3.45112	3.12194	2.94495	1.30371	1	1.06286	1.21044	1.24698	1.27124	1.03533	1.19562	0.465353	0.557317	0.327575	0.424753	0.483602	0.607873	0.559581	0.526009	2.71838	2.35134	2.95042	2.40376	2.92338	2.62663	2.72265	2.74457	0.880501	0.945424	1.05383	0.80023	0.804298	1.05403	0.960772	0.973256	2.25239	2.10332	2.30775	1.73245	2.2076	2.4601	2.39746	2.44335
144	3.45662	3.5032	3.30006	3.17466	3.48722	3.5286	3.17155	3	1.31659	0.981438	1.04316	1.21493	1.20864	1.25951	1.00595	1.16834	0.437371	0.537999	0.333199	0.405257	0.446608	0.605197	0.581364	0.516954	2.79734	2.40119	3.07132	2.48198	3.02007	2.7156	2.82543	2.78936	0.804503	0.943684	1.04902	0.794096	0.788918	1.04448	0.917173	0.952106	2.29336	2.21299	2.47503	1.91089	2.29107	2.58373	2.52513	2.57319

## Sheet: Fig. 3C_x0009_
	KO								D136A								D136R								D139A								D139R
0	0	0	0	0	0	0	0	0	0	0	0	0	0	0	0	0	0	0	0	0	0	0	0	0	0	0	0	0	0	0	0	0	0	0	0	0	0	0	0	0
6	0.0840647	0.0489095	0	0.206452	-0.0524673	0.338802	-0.263034	0.140863	-0.135655	-0.210567	0.164387	-0.0230841	0.269607	0.0230841	-0.129283	0.105353	0.122857	-0.0806183	0.0198995	0.0565834	0.13245	0.0581033	0.086415	-0.129768	0.0510741	-0.0853917	0	0	-0.156969	0.2205	0.0966761	0.050626	0.239671	0.0565834	0.286304	0.196692	0.152003	0.188445	0.0931096	0.213404
12	0.111032	0.0962151	0.169925	0.509014	0	0.082462	-0.0303736	0.17403	0.0544477	-0.150026	-0.103093	0.172467	0.150026	0.0458041	-0.456858	0.222392	0.236068	0.148863	0.187627	0.197446	0.106915	0.150026	0.346651	-0.0962151	0.148099	0.0327899	0.0170735	0.111508	0.168271	0.138706	0.187278	0.115477	0.40632	0.341037	0.257158	0.0161196	0.332575	0.217591	0.166358	0.31774
18	0.189034	0.186413	0	0.428844	0.478047	0.082462	0.0874627	-0.156119	0.089637	-0.36257	0.024662	0.251539	0.395138	-0.0962151	-0.485427	0.313158	0.366128	0.244623	0.369234	0.163499	0.106915	0.253119	0.401617	0	0.012939	0.0489095	0.0834158	0.0630097	0.0582985	0.231815	0.319068	0.115477	0.613645	0.385891	0.342888	0.382247	0.415037	0.355095	0.0780024	0.350907
24	0.238787	0.0962151	0.196397	0.621489	0.23704	0.082462	0.0588936	0.358454	0.0183785	-0.210567	0.311944	0.212544	0.302029	0.235628	-0.485427	0.222392	0.42701	0.283793	0.459432	0.415037	0.182203	0.333738	0.542793	-0.0634253	0.136321	0.126912	0	0.0874627	0.245577	0.34034	0.341788	0.162271	0.636188	0.485427	0.487938	0.601082	0.671377	0.480626	0.302563	0.476438
30	0.214125	0.0962151	0.392318	0.657113	0.23704	0.197939	0.196397	0.29956	0.106915	0.103094	0.370838	0.212544	0.269607	0.175087	-0.296393	0.431339	0.736966	0.465123	0.459432	0.552541	0.449307	0.538096	0.66015	0.202308	0.249978	0.0962151	0.050626	0.111508	0.377367	0.308631	0.341788	0.335603	0.844129	0.616671	0.697731	0.674014	0.752907	0.607158	0.39079	0.646363
36	0.422233	0.229482	0.345775	0.943417	0.440573	0.338802	0.321928	0.442519	0.29956	0.245113	0.427421	0.152003	0.380031	0.455195	-0.198545	0.479168	0.874469	0.685891	0.917538	0.748461	0.509014	0.668157	0.789433	0.343484	0.434403	0.156969	-0.0524677	0.038135	0.207442	0.47022	0.531613	0.440572	1.05123	0.725377	0.832273	0.753085	0.752907	0.81214	0.54157	0.798366
42	0.464668	0.389947	0.392318	1.05445	0.684499	0.436099	0.247928	0.736966	0.269186	0.332575	0.499571	0.432111	0.302029	0.505236	-0.152003	0.4634	1.09311	0.798366	1.03953	0.83727	0.742504	0.843599	0.898555	0.52693	0.2824	0.311944	0.192645	0.290677	0.181447	0.544699	0.491536	0.36257	1.24701	0.879706	1.08539	0.925146	1.2109	1.04134	0.697971	1.03103
48	0.879706	0.696608	0.584963	0.943417	0.807355	0.371969	-0.0931092	0.924052	0.358454	0.36059	0.726982	0.482152	0.439532	0.718229	-0.152003	0.570316	1.10806	0.93587	1.16993	1.01911	0.899473	0.908208	1.11958	0.773724	0.395409	0.487794	0.222392	0.36257	0.444481	0.517218	0.531613	0.514573	1.37985	1	1.11005	1.14632	1.34314	1.04947	0.909026	1.14886
54	0.847997	0.649814	0.502501	1.13245	0.807355	0.584962	0.169925	1.07215	0.29956	0.454566	0.896907	0.561879	0.551642	0.675161	0.0995359	0.555519	1.21551	0.927649	1.25634	1.1635	0.986061	1.09558	1.16	1.02308	0.563136	0.522841	0.280108	0.505528	0.476903	0.632695	0.725493	0.61891	1.44514	1.18057	1.37716	1.25898	1.47393	1.32193	0.934412	1.27518
60	1.02857	0.756729	0.857981	1.38702	1.09954	0.667425	0.415038	1.28445	0.428843	0.542793	0.923379	0.397759	0.617531	0.853159	0.192645	0.642106	1.30256	1.19754	1.45213	1.31808	1.11974	1.23644	1.32549	1.07555	0.783013	0.601451	0.402098	0.610498	0.354283	0.755378	0.751179	0.807355	1.63619	1.33342	1.54331	1.46678	1.59384	1.62358	1.20859	1.42286
66	1.12433	0.949374	0.969626	1.42884	1.4021	0.719892	0.392318	1.32931	0.343954	0.454566	1.07276	0.546282	0.643066	0.84022	0.280108	0.710493	1.46815	1.40125	1.57827	1.57854	1.38702	1.55164	1.51813	1.19555	0.91983	0.665581	0.514573	0.660251	0.422455	0.890027	0.784732	0.92961	1.86337	1.43652	1.84212	1.51862	1.81497	1.69268	1.34735	1.5281
72	1.35614	1.1193	1.22239	1.44931	2.05063	0.79518	0.70044	1.50901	0.657112	0.554968	1.1973	0.577309	0.643066	0.988318	0.296982	0.683526	1.66296	1.61086	1.69426	1.8101	1.43911	1.83808	1.77909	1.34349	1.19427	0.804984	0.415037	0.716207	0.599759	1.07102	0.949119	1.10753	2.02584	1.59136	1.99118	1.61702	2.05247	1.87294	1.49683	1.67938
78	1.37851	1.16439	1.43741	1.44931	2.43105	1.27009	0.790077	1.75899	0.780687	0.715433	1.30189	0.736965	0.832544	1.0458	0.228269	0.669851	1.87009	1.73853	1.8413	1.99518	1.68326	1.9187	1.97303	1.49976	1.36546	0.776225	0.465663	0.814697	0.638492	1.24862	0.96384	1.23704	2.18338	1.78799	2.32895	1.80504	2.20511	1.98313	1.72247	1.86876
84	1.32193	1.32193	1.78136	1.6746	2.77007	1.51245	1.05889	1.72583	0.884523	0.789433	1.43664	0.750641	0.843599	1.13327	0.378512	0.72379	2.06274	1.86445	1.94902	2.14622	1.89947	2.0438	2.0906	1.62071	1.4344	0.957936	0.641105	0.893085	0.81794	1.39169	1.10334	1.3356	2.20616	1.93609	2.41394	1.90797	2.35364	2.14359	1.93441	2.12988
90	1.63227	1.37084	1.90689	1.88452	3.06301	1.74543	1.41504	1.82312	1.06333	0.982078	1.68118	0.817136	0.990085	1.37672	0.500074	0.697073	2.17703	1.94811	2.05889	2.35614	2.06111	2.14557	2.24886	1.83588	1.54988	1.20091	0.641105	0.893085	0.931469	1.47974	1.27253	1.56188	2.33232	2.07952	2.55534	2.03602	2.64599	2.29483	2.11177	2.1861
96	1.67807	1.59323	2.18982	2.16993	3.3322	1.88982	1.66297	1.99072	1.06333	0.945552	1.72698	0.917537	1.0863	1.40336	0.728698	0.862496	2.34735	2.14532	2.16099	2.55582	2.19438	2.17212	2.29677	1.89963	1.67319	1.40255	0.684498	1.04439	1.00742	1.59814	1.33614	1.75234	2.44194	2.14622	2.63397	2.08651	2.73295	2.40979	2.25969	2.29235
102	1.85599	1.71945	2.51833	2.4185	3.64797	2.20716	1.89885	2.08092	1.10692	1.04385	1.83551	0.905363	1.22803	1.45519	0.926	0.850423	2.50815	2.1838	2.27716	2.70487	2.36026	2.32193	2.40498	1.98832	1.74862	1.49369	0.684498	1.10553	0.977516	1.73166	1.39707	1.94307	2.55865	2.30646	2.73521	2.13529	2.87447	2.56809	2.39993	2.41895
108	2.17632	1.94292	2.8413	2.65711	3.77007	2.42033	2.10154	2.17403	1.19033	1.06103	1.9102	0.953457	1.22803	1.54565	0.926	0.838249	2.51937	2.2741	2.36535	2.83188	2.36026	2.40637	2.43494	2.00774	1.81291	1.62852	0.836501	1.13516	1.10745	1.75145	1.35302	2.10354	2.66388	2.41504	2.81237	2.13898	3.08746	2.60716	2.49399	2.53893
114	2.24489	2.1193	3.01495	2.89947	3.99678	2.66742	2.29156	2.20645	1.35122	1.06103	2.02466	1.03395	1.22803	1.54565	0.979241	0.89812	2.60618	2.32193	2.47032	2.91584	2.51388	2.47551	2.46105	2.10109	1.97046	1.71187	0.86507	1.22055	1.20744	1.82053	1.54636	2.14684	2.65287	2.41504	2.90923	2.22817	3.14899	2.66649	2.61667	2.53893

## Sheet: Fig. 3F
time	FDX1 KO (10mM Glucose)			FDX1 KO (5mM Glucose)			FDX1 KO (2mM Glucose)			FDX1 KO + FDX1 WT (10mM Glucose)			FDX1 KO +FDX1 WT (5mM Glucose)			FDX1 KO + FDX1 WT (2mM Glucose)			FDX1 KO + FDX1 D136A (10mM Glucose)			FDX1 KO + FDX1 D136A (5mM Glucose)			FDX1 KO + FDX1 D136A (2mM Glucose)			FDX1 KO + FDX1 D136R (10mM Glucose)			FDX1 KO + FDX1 D136R (5mM Glucose)			FDX1 KO + FDX1 D136R (2mM Glucose)			FDX1 KO +FDX1 D139A (10mM Glucose)			FDX1 KO +FDX1 D139A (5mM Glucose)			FDX1 KO + FDX1 D139A (2mM Glucose)			FDX1 KO + FDX1 D139R (10mM Glucose)			FDX1 KO +FDX1 D139R (5mM Glucose)
0:00:00	12.9742	12.8938	12.576	10.5795	11.427	11.2846	7.53775	7.65955	8.45488	17.2542	17.5889	17.1019	14.4948	13.8347	13.0387	11.6715	13.9444	12.8627	25.338	25.9594	25.9124	17.2715	16.0919	15.5391	15.1717	19.3177	17.8293	21.8027	20.7854	20.2303	14.6076	13.6145	13.6875	12.9222	13.5287	14.5981	19.9132	19.3701	19.3221	17.5876	15.9375	15.6665	14.239	17.6818	17.3681	18.4552	19.6814	20.102	12.9268
6:00:00	12.9908	12.814	12.4097	10.4071	11.3775	11.3299	7.80772	7.88166	8.6456	18.3485	19.0149	18.1615	15.5435	15.1456	14.0785	12.6736	14.8663	14.2159	25.4417	26.2201	26.2111	17.6623	16.7241	16.2117	15.6118	19.3698	18.2469	20.2001	19.9472	19.6635	14.3	13.0745	13.2871	12.5993	12.889	14.1146	20.3162	19.6703	19.1577	17.7486	16.6001	15.8592	14.1014	17.5964	17.2583	17.7603	18.6137	19.0684	12.7084
12:00:00	12.5016	12.2188	11.8892	10.0754	10.8231	10.6793	7.48206	7.36076	8.11581	19.2811	19.7538	18.8445	16.2399	15.8763	15.1392	12.9516	15.1657	14.5242	25.1919	26.2264	25.6624	17.8262	16.957	16.0426	15.2026	18.5523	17.9478	18.6521	18.2748	18.2266	13.3377	12.2996	12.4412	11.6087	11.9677	12.8903	20.6514	19.7814	19.7663	17.4227	16.9241	16.4655	14.352	17.2666	17.1397	16.7461	17.9419	17.977	11.949
18:00:00	12.0455	11.8833	11.399	9.70939	10.0895	10.0238	7.10395	7.01997	7.77375	20.0662	20.6707	20.0788	17.0483	16.277	15.4708	13.4246	15.3267	14.6165	26.5024	27.3997	26.9124	18.1426	16.694	16.3424	15.0193	18.2598	17.535	18.3234	17.5198	17.6483	12.6276	11.7784	12.0665	11.023	11.3391	12.1938	21.6414	20.7636	20.4385	18.0881	17.2229	16.832	14.4827	17.4911	17.3705	17.0289	17.6488	17.9542	11.6972
24:00:00	11.9054	12.0534	11.5545	9.43216	9.95031	9.68062	6.9381	6.92746	7.51313	21.1757	22.1599	21.6032	18.3615	17.7607	16.631	14.1973	16.549	15.2932	28.7938	29.9354	28.9822	18.7726	17.3363	17.0818	15.5087	18.8361	18.0001	18.894	17.7626	18.2498	12.2733	11.604	11.6988	10.5917	10.8507	11.5805	23.4164	22.5663	22.0012	19.2523	18.0511	18.1234	15.2587	18.2448	18.0706	18.2209	19.4397	19.042	11.9151
30:00:00	12.5793	12.4554	12.0649	9.29771	9.81353	9.61611	6.69343	6.75267	7.31215	24.1911	26.3925	25.1336	20.5629	19.8087	18.8087	15.9469	18.4824	16.5919	32.9421	35.1047	33.7627	20.6705	18.7266	18.7218	16.2953	19.7045	18.5825	20.6018	19.438	19.7294	12.1438	11.3292	11.8795	10.2663	10.7441	11.0362	26.759	25.0451	25.0218	21.1176	19.7329	19.6194	16.9181	20.1054	19.3131	20.5809	22.4799	21.1468	12.397
36:00:00	13.9284	13.6277	13.2275	9.64901	10.0504	9.79183	6.73031	6.76161	7.38882	30.6332	33.3661	31.5978	25.2879	23.6849	22.6381	18.3935	21.8024	18.6923	41.0506	42.8556	41.3473	23.6296	21.3236	21.5813	17.436	21.4869	19.9476	24.5675	21.8986	23.0142	12.3012	11.7667	12.4078	10.2664	10.3696	10.9125	31.7407	30.6287	30.0834	25.1212	23.4273	23.4022	19.4598	22.7039	22.2596	24.6763	27.1024	25.9118	13.5061
42:00:00	15.5407	15.0556	14.8869	9.99723	10.4253	9.85531	6.76265	6.78505	7.26518	40.4371	43.3009	40.804	32.381	30.083	28.2145	21.4049	25.9135	22.0157	51.9316	53.7197	51.1378	28.6052	24.8531	25.2645	18.814	22.935	21.3575	29.9606	26.2443	27.3738	12.678	12.0076	13.3578	10.3577	10.2018	10.963	39.6854	37.7654	37.1133	30.9468	28.6933	28.5087	22.5656	26.1945	26.7078	29.9535	32.572	31.3686	14.7028
48:00:00	18.3105	17.0871	17.2143	10.3117	10.8235	10.2196	6.71486	6.74031	7.27995	53.9816	57.7049	55.3285	43.0148	38.5384	36.3438	25.7878	32.5006	26.67	64.5492	67.4741	63.821	35.2161	30.3858	30.6428	20.8116	24.8039	23.0971	37.4736	31.8796	33.1236	13.841	13.0458	14.9186	10.5835	10.3718	10.8696	50.5145	48.7343	47.279	39.9914	35.993	36.5946	27.6005	31.6121	31.8974	37.1639	40.501	38.7612	16.214
54:00:00	21.5074	20.1049	20.7599	10.8537	11.1717	10.5905	6.94172	7.03706	7.32627	70.8749	73.4608	72.5299	56.565	51.8642	47.3867	31.2348	39.8964	32.4948	78.7467	79.9249	76.2481	43.6981	37.1418	38.7419	22.2335	26.38	24.3912	46.1257	40.8334	41.095	14.9989	14.2488	16.3871	10.6218	10.5487	11.1037	63.6382	61.898	60.562	51.3368	46.11	46.8802	32.4904	37.6608	38.0679	44.5333	48.4001	46.4028	17.7111
60:00:00	25.8278	24.1074	24.9062	11.0785	11.979	11.2661	7.03989	6.98423	7.40234	82.7821	86.438	85.2399	71.5505	67.0304	62.0598	38.3792	48.2999	40.2066	87.3311	85.4023	82.7285	54.3074	44.8983	47.876	24.1886	28.8879	25.941	55.7099	49.9567	50.563	16.2605	15.4651	18.1779	10.3303	10.3965	11.0791	77.7758	76.4002	74.4127	64.7293	58.6684	59.6539	38.6929	44.2573	44.2938	52.1696	55.4763	55.227	19.3718
66:00:00	29.6297	26.9278	28.1275	11.5885	12.6021	11.4674	7.08417	7.09659	7.5756	82.2321	87.2388	86.0241	81.733	77.2484	76.0798	44.0171	56.93	48.4917	87.0893	84.4045	81.9227	65.9364	53.8107	57.1384	26.1713	31.8392	27.5541	64.2163	58.5532	58.8648	17.465	17.0763	20.1942	10.4312	10.3971	11.1733	85.8157	83.2774	82.477	76.5763	71.642	73.0004	44.5343	49.9542	51.7463	53.8853	55.2428	57.6218	20.7571
72:00:00	29.314	26.5967	27.7807	12.4697	13.2209	11.8943	7.24806	7.22356	7.73661	78.5675	84.9973	82.8383	80.836	76.6491	78.8713	41.3376	55.6313	47.5171	84.5585	82.1612	79.3857	71.873	61.4919	65.9947	27.682	32.6908	28.8873	65.1175	59.95	61.7736	18.9854	18.9024	22.3982	10.3819	10.1318	11.1735	85.8662	82.641	82.1931	78.3939	76.7587	78.5175	45.1574	48.6242	52.1003	51.8637	53.1111	55.8782	22.6682
[truncated: 5 more columns]

[truncated: 14 more sheets: Fig. 4C, Fig. 4D, Fig. 4E, Fig. 5C, E, G Westerns, Fig. 5D, Fig. 5H, Figure S3A, Fig. S3F, FDX1 PAE, AF3 Prediction of FDXR and FDX1, FDXR-FDX1 PAE, FDXR PAE, DLD PAE, FATCAT Analysis FDXR-DLD]
